# Supplementary material for: 6-Chloro-3,4-di­hydro-9H-carbazol-1(2H)-one
Source: Acta Crystallogr Sect E Struct Rep Online. 2008 Jul 31;64(Pt 8):o1635. doi: 10.1107/S1600536808023441 (PMC2962081; doi:10.1107/S1600536808023441)
Supplement: Supplementary file 1 [file e-64-o1635-sup1.cif]

##############################################################################
###                                                                        ###
###        Electronic paper (Acta Crystallographica Section E)             ###
###                                                                        ###
##############################################################################
#                                                                            #
# This CIF contains the data in a paper accepted for publication in Acta     #
# Crystallographica Section E. It conforms to the requirements of Notes      #
# for Authors for Section E, and has been peer reviewed under the auspices   #
# of the IUCr Commission on Journals.                                        #
#                                                                            #
# Full details of the Crystallographic Information File format               #
# are given in the paper "The Crystallographic Information File (CIF):       #
# a New Standard Archive File for Crystallography" by S. R. Hall, F. H.      #
# Allen and I. D. Brown [Acta Cryst. (1991), A47, 655-685].                  #
#                                                                            #
# The current version of the core CIF dictionary is obtainable from          #
# ftp://ftp.iucr.org/pub/cif_core.dic. The current version number is 2.4.    #
#                                                                            #
# Software is freely available for graphical display of the structure(s) in  #
# this CIF.  For information consult the CIF home page http://www.iucr.org/  #
# cif/home.html                                                              #
#                                                                            #
# This file may be used for bona fide research purposes within the           #
# scientific community so long as proper attribution is given to the journal # 
# article from which it was obtained.                                        #
#                                                                            #
##############################################################################
                                             
data_global
_audit_creation_method     'PLATON <TABLE ACC> option'
_journal_date_recd_electronic     2008-07-21
_journal_date_accepted     2008-07-24
_journal_name_full     'Acta Crystallographica, Section E'
_journal_year     2008
_journal_volume     64
_journal_issue      8
_journal_page_first     o1635
_journal_page_last     o1635
_journal_paper_category     QO
_journal_coeditor_code     SJ2518
_publ_contact_author_name
;
A. Thiruvalluvar
;
_publ_contact_author_address
;
PG Research Department of Physics,
Rajah Serfoji Government College (Autonomous),
Thanjavur - 613 005,
Tamilnadu,
India.
;
_publ_contact_author_email     athiru@vsnl.net
_publ_contact_author_fax     'none'
_publ_contact_author_phone     '+91 4362 255490'
_publ_section_title
;
6-Chloro-3,4-dihydro-9<i>H</i>-carbazol-1(2<i>H</i>)-one
;
loop_
    _publ_author_name
    _publ_author_footnote
    _publ_author_address
    'M. Sridharan' .
;
Department of Chemistry
Bharathiar University
Coimbatore 641 046
Tamilnadu
India
;
    'K. J. Rajendra Prasad' .
;
Department of Chemistry
Bharathiar University
Coimbatore 641 046
Tamilnadu
India
;
    'A. Thomas Gunaseelan' .
;
PG Research Department of Physics
Rajah Serfoji Government College (Autonomous)
Thanjavur 613 005
Tamilnadu
India
;
    'A. Thiruvalluvar' .
;
PG Research Department of Physics
Rajah Serfoji Government College (Autonomous)
Thanjavur 613 005
Tamilnadu
India
;
    'R. J. Butcher' .
;
Department of Chemistry
Howard University
525 College Street NW
Washington
DC 20059
USA
;
data_I
_chemical_name_systematic
;
6-Chloro-3,4-dihydro-9<i>H</i>-carbazol-1(2<i>H</i>)-one
;
_chemical_name_common     'carbazol derivative'
_chemical_formula_moiety     'C12 H10 Cl N O'
_chemical_formula_sum     'C12 H10 Cl N O'
_chemical_formula_structural     'C12 H10 Cl N O'
_chemical_formula_iupac     'C12 H10 Cl N O'
_chemical_formula_weight     219.66
_chemical_melting_point     475.0(10)
_symmetry_cell_setting     Monoclinic
_symmetry_space_group_name_H-M     'P 21/c'
_symmetry_space_group_name_Hall     '-P 2ybc'
loop_
    _symmetry_equiv_pos_site_id
    _symmetry_equiv_pos_as_xyz
    1 x,y,z
    2 -x,1/2+y,1/2-z
    3 -x,-y,-z
    4 x,1/2-y,1/2+z
_cell_length_a     10.4211(5)
_cell_length_b     5.6851(3)
_cell_length_c     17.0824(10)
_cell_angle_alpha     90
_cell_angle_beta     100.239(6)
_cell_angle_gamma     90
_cell_volume     995.93(9)
_cell_formula_units_Z     4
_cell_measurement_reflns_used     1948
_cell_measurement_theta_min     4.5700
_cell_measurement_theta_max     34.7376
_cell_measurement_temperature     200(2)
_cell_special_details
;
?
;
_exptl_crystal_description     'needle'
_exptl_crystal_colour     'colourless'
_exptl_crystal_size_max     0.58
_exptl_crystal_size_mid     0.18
_exptl_crystal_size_min     0.11
_exptl_crystal_size_rad     ?
_exptl_crystal_density_diffrn     1.465
_exptl_crystal_density_meas     ?
_exptl_crystal_density_method     'Not Measured'
_exptl_crystal_F_000     456
_exptl_absorpt_coefficient_mu     0.351
_exptl_absorpt_correction_type     multi-scan
_exptl_absorpt_process_details     '(CrysAlis RED; Oxford Diffraction, 2008)'
_exptl_absorpt_correction_T_min     0.92305
_exptl_absorpt_correction_T_max     1.00000
_exptl_special_details
;
;
_diffrn_ambient_temperature     200(2)
_diffrn_radiation_type     MoK\a
_diffrn_radiation_wavelength     0.71073
_diffrn_radiation_source     'fine-focus sealed tube'
_diffrn_radiation_monochromator     graphite
_diffrn_measurement_device_type     'Oxford Diffraction R Gemini'
_diffrn_measurement_method     '\f and \w'
_diffrn_detector_area_resol_mean     10.5081
_diffrn_reflns_number     10695
_diffrn_reflns_av_R_equivalents     0.0719
_diffrn_reflns_av_sigmaI/netI     0.1199
_diffrn_reflns_theta_min     4.58
_diffrn_reflns_theta_max     34.72
_diffrn_reflns_theta_full     34.72
_diffrn_measured_fraction_theta_max     0.913
_diffrn_measured_fraction_theta_full     0.913
_diffrn_reflns_limit_h_min     -16
_diffrn_reflns_limit_h_max     15
_diffrn_reflns_limit_k_min     -9
_diffrn_reflns_limit_k_max     9
_diffrn_reflns_limit_l_min     -27
_diffrn_reflns_limit_l_max     19
_diffrn_standards_number     0
_diffrn_standards_interval_count     0
_diffrn_standards_interval_time     0
_diffrn_standards_decay_%     0
_refine_special_details
;
Refinement of <i>F</i>^2^ against ALL reflections. The weighted <i>R</i>-factor
<i>wR</i> and goodness of fit <i>S</i> are based on <i>F</i>^2^, conventional
<i>R</i>-factors <i>R</i> are based on <i>F</i>, with <i>F</i> set to zero for
negative <i>F</i>^2^. The threshold expression of <i>F</i>^2^ >
\s(<i>F</i>^2^) is used only for calculating <i>R</i>-factors(gt) <i>etc</i>.
and is not relevant to the choice of reflections for refinement.
<i>R</i>-factors based on <i>F</i>^2^ are statistically about twice as large
as those based on <i>F</i>, and <i>R</i>- factors based on ALL data will be
even larger.
;
_reflns_number_total     3909
_reflns_number_gt     1793
_reflns_threshold_expression     I>2\s(I)
_refine_ls_structure_factor_coef     Fsqd
_refine_ls_matrix_type     full
_refine_ls_R_factor_all     0.1530
_refine_ls_R_factor_gt     0.0624
_refine_ls_wR_factor_gt     0.1186
_refine_ls_wR_factor_ref     0.1393
_refine_ls_goodness_of_fit_ref     0.876
_refine_ls_restrained_S_all     0.876
_refine_ls_number_reflns     3909
_refine_ls_number_parameters     140
_refine_ls_number_restraints     0
_refine_ls_hydrogen_treatment     mixed
_refine_ls_weighting_scheme     calc
_refine_ls_weighting_details
                 'calc w=1/[\s^2^(Fo^2^)+(0.0611P)^2^] where P=(Fo^2^+2Fc^2^)/3'
_atom_sites_solution_hydrogens     geom
_atom_sites_solution_primary     direct
_atom_sites_solution_secondary     difmap
_refine_ls_shift/su_max     0.001
_refine_ls_shift/su_max_lt     0.001
_refine_ls_shift/su_mean     0.000
_refine_diff_density_max     0.458
_refine_diff_density_min     -0.234
_refine_ls_extinction_method     none
_refine_ls_extinction_coef     ?
loop_
    _atom_type_symbol
    _atom_type_description
    _atom_type_scat_dispersion_real
    _atom_type_scat_dispersion_imag
    _atom_type_scat_source
    O O 0.0106 0.0060 'International Tables Vol C Tables 4.2.6.8 and 6.1.1.4'
    N N 0.0061 0.0033 'International Tables Vol C Tables 4.2.6.8 and 6.1.1.4'
    Cl Cl 0.1484 0.1585 'International Tables Vol C Tables 4.2.6.8 and 6.1.1.4'
    H H 0.0000 0.0000 'International Tables Vol C Tables 4.2.6.8 and 6.1.1.4'
    C C 0.0033 0.0016 'International Tables Vol C Tables 4.2.6.8 and 6.1.1.4'
_computing_data_collection     'CrysAlis CCD (Oxford Diffraction, 2008)'
_computing_cell_refinement     'CrysAlis RED (Oxford Diffraction, 2008)'
_computing_data_reduction     'CrysAlis RED (Oxford Diffraction, 2008)'
_computing_structure_solution     'SHELXS97 (Sheldrick, 2008)'
_computing_structure_refinement     'SHELXL97 (Sheldrick, 2008)'
_computing_molecular_graphics     'ORTEP-3 (Farrugia, 1997)'
_computing_publication_material     'PLATON (Spek, 2003)'
loop_
    _atom_site_type_symbol
    _atom_site_label
    _atom_site_fract_x
    _atom_site_fract_y
    _atom_site_fract_z
    _atom_site_U_iso_or_equiv
    _atom_site_thermal_displace_type
    _atom_site_calc_flag
    _atom_site_refinement_flags
    _atom_site_occupancy
    Cl Cl1 0.51516(5) 0.81197(10) -0.14449(3) 0.0418(2) Uani d . 1.000
    O O1 -0.02083(14) 0.1402(3) 0.10672(9) 0.0403(5) Uani d . 1.000
    N N9 0.14769(15) 0.2338(3) -0.00949(10) 0.0293(5) Uani d . 1.000
    C C1 0.05496(17) 0.3080(3) 0.11410(11) 0.0276(5) Uani d . 1.000
    C C2 0.06417(19) 0.4778(4) 0.18253(12) 0.0340(6) Uani d . 1.000
    C C3 0.1973(2) 0.5983(4) 0.20336(12) 0.0361(6) Uani d . 1.000
    C C4 0.2388(2) 0.7173(4) 0.13273(12) 0.0358(7) Uani d . 1.000
    C C4A 0.22083(17) 0.5536(3) 0.06315(11) 0.0258(5) Uani d . 1.000
    C C4B 0.28050(17) 0.5475(3) -0.00559(11) 0.0251(5) Uani d . 1.000
    C C5 0.36953(17) 0.6955(3) -0.03472(12) 0.0286(5) Uani d . 1.000
    C C6 0.40706(18) 0.6321(3) -0.10471(12) 0.0292(6) Uani d . 1.000
    C C7 0.36271(19) 0.4274(4) -0.14660(12) 0.0337(6) Uani d . 1.000
    C C8 0.27603(19) 0.2811(4) -0.11885(12) 0.0318(6) Uani d . 1.000
    C C8A 0.23419(17) 0.3435(3) -0.04868(11) 0.0260(5) Uani d . 1.000
    C C9A 0.13871(17) 0.3614(3) 0.05784(11) 0.0253(5) Uani d . 1.000
    H H2A -0.00399 0.59971 0.16903 0.0408 Uiso calc R 1.000
    H H2B 0.04640 0.39204 0.22991 0.0408 Uiso calc R 1.000
    H H3A 0.26364 0.47952 0.22511 0.0433 Uiso calc R 1.000
    H H3B 0.19391 0.71695 0.24535 0.0433 Uiso calc R 1.000
    H H4A 0.33155 0.76429 0.14653 0.0430 Uiso calc R 1.000
    H H4B 0.18603 0.86099 0.11876 0.0430 Uiso calc R 1.000
    H H5 0.40231 0.83389 -0.00698 0.0343 Uiso calc R 1.000
    H H7 0.39275 0.38971 -0.19443 0.0404 Uiso calc R 1.000
    H H8 0.24555 0.14153 -0.14666 0.0381 Uiso calc R 1.000
    H H9 0.1137(19) 0.107(4) -0.0230(12) 0.023(5) Uiso d . 1.000
loop_
    _atom_site_aniso_label
    _atom_site_aniso_U_11
    _atom_site_aniso_U_22
    _atom_site_aniso_U_33
    _atom_site_aniso_U_12
    _atom_site_aniso_U_13
    _atom_site_aniso_U_23
    Cl1 0.0407(3) 0.0437(3) 0.0464(3) -0.0017(2) 0.0224(2) 0.0095(3)
    O1 0.0350(7) 0.0496(9) 0.0389(8) -0.0151(7) 0.0138(7) -0.0069(8)
    N9 0.0308(8) 0.0319(9) 0.0269(8) -0.0096(7) 0.0095(7) -0.0062(8)
    C1 0.0222(8) 0.0333(10) 0.0273(9) 0.0006(8) 0.0046(7) 0.0012(9)
    C2 0.0336(10) 0.0437(12) 0.0271(10) -0.0017(9) 0.0119(9) -0.0023(10)
    C3 0.0424(11) 0.0397(12) 0.0279(10) -0.0077(9) 0.0109(9) -0.0051(10)
    C4 0.0459(12) 0.0306(11) 0.0333(11) -0.0057(9) 0.0138(10) -0.0061(10)
    C4A 0.0265(9) 0.0262(9) 0.0250(9) 0.0022(7) 0.0051(8) 0.0012(9)
    C4B 0.0255(8) 0.0275(10) 0.0223(9) 0.0020(7) 0.0043(7) 0.0035(8)
    C5 0.0302(9) 0.0269(10) 0.0294(9) -0.0009(8) 0.0071(8) 0.0023(9)
    C6 0.0273(9) 0.0319(11) 0.0305(10) 0.0040(7) 0.0113(8) 0.0085(9)
    C7 0.0355(10) 0.0412(12) 0.0266(9) 0.0051(9) 0.0117(9) 0.0005(10)
    C8 0.0344(10) 0.0348(11) 0.0276(10) -0.0007(8) 0.0097(8) -0.0046(9)
    C8A 0.0244(8) 0.0302(10) 0.0240(9) 0.0004(7) 0.0057(7) 0.0006(9)
    C9A 0.0240(8) 0.0287(10) 0.0238(9) 0.0026(7) 0.0056(7) 0.0007(8)
_geom_special_details
;
Bond distances, angles <i>etc</i>. have been calculated using the rounded
fractional coordinates. All su's are estimated from the variances of the
(full) variance-covariance matrix. The cell e.s.d.'s are taken into account in
the estimation of distances, angles and torsion angles
;
loop_
    _geom_bond_atom_site_label_1
    _geom_bond_atom_site_label_2
    _geom_bond_site_symmetry_1
    _geom_bond_site_symmetry_2
    _geom_bond_distance
    _geom_bond_publ_flag
    Cl1 C6 . . 1.7460(19) no
    O1 C1 . . 1.231(2) no
    N9 C8A . . 1.365(2) no
    N9 C9A . . 1.377(2) no
    N9 H9 . . 0.82(2) no
    C1 C9A . . 1.441(3) no
    C1 C2 . . 1.506(3) no
    C2 C3 . . 1.531(3) no
    C3 C4 . . 1.512(3) no
    C4 C4A . . 1.495(3) no
    C4A C4B . . 1.424(3) no
    C4A C9A . . 1.381(2) no
    C4B C8A . . 1.412(2) no
    C4B C5 . . 1.407(3) no
    C5 C6 . . 1.371(3) no
    C6 C7 . . 1.401(3) no
    C7 C8 . . 1.373(3) no
    C8 C8A . . 1.392(3) no
    C2 H2A . . 0.9900 no
    C2 H2B . . 0.9900 no
    C3 H3A . . 0.9900 no
    C3 H3B . . 0.9900 no
    C4 H4A . . 0.9900 no
    C4 H4B . . 0.9900 no
    C5 H5 . . 0.9500 no
    C7 H7 . . 0.9500 no
    C8 H8 . . 0.9500 no
loop_
    _geom_contact_atom_site_label_1
    _geom_contact_atom_site_label_2
    _geom_contact_distance
    _geom_contact_site_symmetry_1
    _geom_contact_site_symmetry_2
    _geom_contact_publ_flag
    Cl1 C4A 3.5299(19) . 3_665 no
    Cl1 H7 3.1000 . 2_654 no
    Cl1 H4A 2.8900 . 3_675 no
    O1 N9 2.924(2) . . no
    O1 N9 2.872(2) . 3_555 no
    O1 H4B 2.6600 . 1_545 no
    O1 H9 2.83(2) . . no
    O1 H9 2.11(2) . 3_555 no
    N9 O1 2.924(2) . . no
    N9 O1 2.872(2) . 3_555 no
    C4A Cl1 3.5299(19) . 3_665 no
    C5 C5 3.549(3) . 3_665 no
    C5 C6 3.548(3) . 3_665 no
    C6 C5 3.548(3) . 3_665 no
    C9A C9A 3.566(3) . 3_565 no
    C1 H4B 2.8800 . 1_545 no
    C3 H8 2.8700 . 4_555 no
    C7 H3B 3.0700 . 4_564 no
    C8 H2A 2.8900 . 3_565 no
    C8 H3A 3.0300 . 4_554 no
    C8A H2A 2.8900 . 3_565 no
    C9A H3A 3.0000 . . no
    C9A H4B 3.0400 . 1_545 no
    H2A H2B 2.4900 . 2_555 no
    H2A C8 2.8900 . 3_565 no
    H2A C8A 2.8900 . 3_565 no
    H2B H2A 2.4900 . 2_545 no
    H3A C9A 3.0000 . . no
    H3A C8 3.0300 . 4_555 no
    H3A H8 2.3400 . 4_555 no
    H3B C7 3.0700 . 4_565 no
    H4A Cl1 2.8900 . 3_675 no
    H4B O1 2.6600 . 1_565 no
    H4B C1 2.8800 . 1_565 no
    H4B C9A 3.0400 . 1_565 no
    H7 Cl1 3.1000 . 2_644 no
    H8 C3 2.8700 . 4_554 no
    H8 H3A 2.3400 . 4_554 no
    H9 O1 2.83(2) . . no
    H9 O1 2.11(2) . 3_555 no
loop_
    _geom_angle_atom_site_label_1
    _geom_angle_atom_site_label_2
    _geom_angle_atom_site_label_3
    _geom_angle_site_symmetry_1
    _geom_angle_site_symmetry_2
    _geom_angle_site_symmetry_3
    _geom_angle
    _geom_angle_publ_flag
    C8A N9 C9A . . . 108.53(15) no
    C9A N9 H9 . . . 127.6(14) no
    C8A N9 H9 . . . 123.7(14) no
    O1 C1 C9A . . . 123.29(17) no
    O1 C1 C2 . . . 121.85(17) no
    C2 C1 C9A . . . 114.85(16) no
    C1 C2 C3 . . . 113.41(16) no
    C2 C3 C4 . . . 112.99(17) no
    C3 C4 C4A . . . 110.04(18) no
    C4B C4A C9A . . . 106.44(16) no
    C4 C4A C4B . . . 131.28(17) no
    C4 C4A C9A . . . 122.24(17) no
    C5 C4B C8A . . . 119.51(17) no
    C4A C4B C8A . . . 106.93(15) no
    C4A C4B C5 . . . 133.57(17) no
    C4B C5 C6 . . . 117.36(16) no
    Cl1 C6 C5 . . . 119.30(14) no
    Cl1 C6 C7 . . . 117.70(15) no
    C5 C6 C7 . . . 123.00(17) no
    C6 C7 C8 . . . 120.30(19) no
    C7 C8 C8A . . . 117.96(19) no
    N9 C8A C8 . . . 129.85(17) no
    C4B C8A C8 . . . 121.86(17) no
    N9 C8A C4B . . . 108.29(16) no
    C1 C9A C4A . . . 124.38(17) no
    N9 C9A C1 . . . 125.83(16) no
    N9 C9A C4A . . . 109.78(16) no
    C1 C2 H2A . . . 109.00 no
    C1 C2 H2B . . . 109.00 no
    C3 C2 H2A . . . 109.00 no
    C3 C2 H2B . . . 109.00 no
    H2A C2 H2B . . . 108.00 no
    C2 C3 H3A . . . 109.00 no
    C2 C3 H3B . . . 109.00 no
    C4 C3 H3A . . . 109.00 no
    C4 C3 H3B . . . 109.00 no
    H3A C3 H3B . . . 108.00 no
    C3 C4 H4A . . . 110.00 no
    C3 C4 H4B . . . 110.00 no
    C4A C4 H4A . . . 110.00 no
    C4A C4 H4B . . . 110.00 no
    H4A C4 H4B . . . 108.00 no
    C4B C5 H5 . . . 121.00 no
    C6 C5 H5 . . . 121.00 no
    C6 C7 H7 . . . 120.00 no
    C8 C7 H7 . . . 120.00 no
    C7 C8 H8 . . . 121.00 no
    C8A C8 H8 . . . 121.00 no
loop_
    _geom_torsion_atom_site_label_1
    _geom_torsion_atom_site_label_2
    _geom_torsion_atom_site_label_3
    _geom_torsion_atom_site_label_4
    _geom_torsion_site_symmetry_1
    _geom_torsion_site_symmetry_2
    _geom_torsion_site_symmetry_3
    _geom_torsion_site_symmetry_4
    _geom_torsion
    _geom_torsion_publ_flag
    C9A N9 C8A C4B . . . . -0.6(2) no
    C9A N9 C8A C8 . . . . 179.52(19) no
    C8A N9 C9A C1 . . . . 178.12(17) no
    C8A N9 C9A C4A . . . . -0.7(2) no
    C2 C1 C9A N9 . . . . -179.78(17) no
    C2 C1 C9A C4A . . . . -1.1(3) no
    O1 C1 C2 C3 . . . . 153.79(19) no
    C9A C1 C2 C3 . . . . -27.7(2) no
    O1 C1 C9A N9 . . . . -1.3(3) no
    O1 C1 C9A C4A . . . . 177.38(18) no
    C1 C2 C3 C4 . . . . 53.7(2) no
    C2 C3 C4 C4A . . . . -48.1(2) no
    C3 C4 C4A C4B . . . . -157.05(19) no
    C3 C4 C4A C9A . . . . 20.1(3) no
    C4 C4A C9A N9 . . . . -176.05(17) no
    C4 C4A C9A C1 . . . . 5.1(3) no
    C9A C4A C4B C8A . . . . -2.0(2) no
    C4 C4A C4B C5 . . . . -4.2(4) no
    C4 C4A C4B C8A . . . . 175.46(19) no
    C9A C4A C4B C5 . . . . 178.3(2) no
    C4B C4A C9A N9 . . . . 1.7(2) no
    C4B C4A C9A C1 . . . . -177.15(17) no
    C4A C4B C8A N9 . . . . 1.6(2) no
    C5 C4B C8A C8 . . . . 1.3(3) no
    C4A C4B C8A C8 . . . . -178.47(18) no
    C5 C4B C8A N9 . . . . -178.63(16) no
    C4A C4B C5 C6 . . . . 179.7(2) no
    C8A C4B C5 C6 . . . . 0.0(3) no
    C4B C5 C6 Cl1 . . . . 178.90(14) no
    C4B C5 C6 C7 . . . . -1.2(3) no
    Cl1 C6 C7 C8 . . . . -178.99(16) no
    C5 C6 C7 C8 . . . . 1.1(3) no
    C6 C7 C8 C8A . . . . 0.2(3) no
    C7 C8 C8A N9 . . . . 178.52(19) no
    C7 C8 C8A C4B . . . . -1.4(3) no
loop_
    _geom_hbond_atom_site_label_D
    _geom_hbond_atom_site_label_H
    _geom_hbond_atom_site_label_A
    _geom_hbond_site_symmetry_A
    _geom_hbond_distance_DH
    _geom_hbond_distance_HA
    _geom_hbond_distance_DA
    _geom_hbond_angle_DHA
    _geom_hbond_publ_flag
    N9 H9 O1 3_555 0.82(2) 2.11(2) 2.872(2) 154(2) yes
