# Supplementary material for: 6-Chloro-3,4-di­hydro-9H-carbazol-1(2H)-one
Source: Acta Crystallogr Sect E Struct Rep Online. 2008 Jul 31;64(Pt 8):o1635. doi: 10.1107/S1600536808023441 (PMC2962081; doi:10.1107/S1600536808023441)
Supplement: Supplementary file 2 [file e-64-o1635-Isup2.hkl]

#
# h,k,l, Fc-squared, Fo-squared, sigma(Fo-squared) and status flag
#
data_I
_shelx_title ' pca in P 21/c  C12H10CLNO Z=4'
_shelx_refln_list_code          4
_shelx_F_calc_maximum      188.18
_exptl_crystal_F_000       456.00
_reflns_d_resolution_high  0.6240
 
loop_
 _symmetry_equiv_pos_as_xyz
 'x, y, z'
 '-x, y+1/2, -z+1/2'
 '-x, -y, -z'
 'x, -y-1/2, z-1/2'
 
_cell_length_a    10.4211
_cell_length_b     5.6851
_cell_length_c    17.0824
_cell_angle_alpha  90.000
_cell_angle_beta  100.239
_cell_angle_gamma  90.000
 
_shelx_F_squared_multiplier     1.000
 
loop_
 _refln_index_h
 _refln_index_k
 _refln_index_l
 _refln_F_squared_calc
 _refln_F_squared_meas
 _refln_F_squared_sigma
 _refln_observed_status
   3   0   0      737.88      725.15     15.95 o
   4   0   0     3223.89     3519.83     51.10 o
   5   0   0       35.48       43.23      6.47 o
   6   0   0      106.98       77.48      6.12 o
   7   0   0      523.35      551.87     11.43 o
   8   0   0      998.81     1060.47     24.77 o
   9   0   0      536.63      524.84     27.69 o
  10   0   0       10.31        9.16     14.16 o
  11   0   0      193.98      159.77     18.81 o
  12   0   0       19.14       15.95     17.59 o
  13   0   0        1.25        8.90     22.63 o
  14   0   0      143.09      137.46     22.74 o
  15   0   0        0.84       10.71     35.10 o
   2   1   0     1930.23     1957.03     25.21 o
   3   1   0      345.35      342.05      8.71 o
   4   1   0        9.30       13.42      3.28 o
   5   1   0       27.45       31.08      5.57 o
   6   1   0     1814.84     1907.80     18.68 o
   7   1   0      189.43      193.43      7.05 o
   8   1   0       39.75       41.72      5.99 o
   9   1   0      406.74      386.11     10.27 o
  10   1   0      186.67      196.52      9.07 o
  11   1   0        6.54        9.06      8.77 o
  12   1   0      262.38      259.05     16.00 o
  13   1   0        4.26       -0.91     13.03 o
  14   1   0       61.98       59.61     14.49 o
  15   1   0       10.85       33.49     16.91 o
   0   2   0     4182.91     4193.67     88.88 o
   1   2   0      640.54      665.17     10.17 o
   2   2   0      464.02      468.26      4.66 o
   3   2   0     1110.26     1222.08      7.48 o
   4   2   0      230.04      202.12      5.26 o
   5   2   0      265.23      266.03      6.81 o
   6   2   0      317.66      325.45      7.88 o
   7   2   0        2.33        7.36      5.65 o
   8   2   0      352.25      346.64      6.79 o
   9   2   0      118.21      120.26      8.23 o
  10   2   0       29.28       23.72      7.76 o
  11   2   0       74.85       78.04      8.79 o
  12   2   0       11.80       21.32     10.07 o
  13   2   0        0.00        3.08     11.53 o
  14   2   0        2.32        6.41     14.41 o
  15   2   0        3.05       17.56     16.48 o
   1   3   0      300.08      309.74      7.42 o
   2   3   0      176.85      161.76      3.70 o
   3   3   0       94.60       94.27      4.62 o
   4   3   0      149.55      161.90      4.67 o
   5   3   0      218.29      207.08      5.25 o
   6   3   0      132.31      119.06      6.54 o
   7   3   0      121.69      107.22      6.97 o
   8   3   0       92.43       81.57      7.53 o
   9   3   0       19.22       19.70      7.32 o
  10   3   0        5.84        6.97      7.93 o
  11   3   0       73.46       63.71      9.16 o
  12   3   0        5.08        2.83      8.94 o
  13   3   0        2.09        6.35     11.46 o
  14   3   0       27.13       52.40     12.66 o
  15   3   0       30.17       38.88     19.67 o
   0   4   0       38.28       33.15      5.93 o
   1   4   0        1.32        0.15      5.24 o
   2   4   0      130.62      115.05      4.18 o
   3   4   0        1.89        0.09      4.35 o
   4   4   0        5.70        3.46      4.14 o
   5   4   0      281.51      258.64      9.49 o
   6   4   0       24.77       15.47      7.27 o
   7   4   0        7.50       10.08      6.53 o
   8   4   0       13.84        2.61      7.26 o
   9   4   0       43.45       47.21      8.88 o
  10   4   0       35.55       43.94      9.44 o
  11   4   0       12.77        7.10      9.86 o
  12   4   0        4.95       -1.14     10.87 o
  13   4   0        0.83       18.75     14.00 o
  14   4   0        5.17       -6.65     15.82 o
   1   5   0       71.03       70.04      7.43 o
   2   5   0       29.52       33.86      6.11 o
   3   5   0      357.52      343.40      8.04 o
   4   5   0       32.96       35.21      4.66 o
   5   5   0       81.83       78.27      7.44 o
   6   5   0       17.52       16.45      7.70 o
   7   5   0        9.95        0.22      8.07 o
   8   5   0      114.79      124.03     11.51 o
   9   5   0        5.42        1.69     10.27 o
  10   5   0        6.51       15.51     11.49 o
  11   5   0        2.04       10.09     12.47 o
  12   5   0       26.77       17.66     14.11 o
  13   5   0        6.78       -6.60     23.19 o
   0   6   0       57.86       56.50     15.54 o
   1   6   0       21.04       20.37     11.46 o
   2   6   0      231.32      273.57     14.55 o
   3   6   0        8.46       15.17      9.87 o
   4   6   0       52.88       56.02     10.06 o
   5   6   0       31.26       36.89     13.53 o
   6   6   0        0.05        9.39     14.22 o
   7   6   0       30.51       28.47     23.42 o
   8   6   0        4.98       -5.14     17.01 o
   9   6   0       15.93       25.45     16.39 o
  10   6   0        0.26       -9.86     18.51 o
  11   6   0       18.66       48.56     22.68 o
  12   6   0        2.85       -2.04     32.82 o
   1   7   0        6.35       13.80     11.21 o
   2   7   0        1.47        6.48     11.29 o
   3   7   0       17.07       32.44     12.25 o
   4   7   0        4.43       12.75     29.18 o
   5   7   0       46.12       37.87     15.07 o
   6   7   0        5.67       19.78     16.50 o
   7   7   0       17.58       19.72     17.10 o
   8   7   0       18.38       36.98     27.01 o
   9   7   0        1.65        7.41     21.05 o
   0   8   0       40.12       66.16     19.82 o
   1   8   0       42.50       41.74     13.78 o
   2   8   0        1.02       -3.77     19.01 o
   3   8   0        0.09       -7.31     21.10 o
   4   8   0       39.59       49.09     17.06 o
   5   8   0       10.23       -8.26     17.26 o
   6   8   0        0.30       11.24     23.06 o
   1   9   0        2.83      -12.31     39.50 o
 -15   1   1        0.35        0.48     14.74 o
 -14   1   1       35.53       35.86     14.72 o
 -13   1   1        6.35       15.41     13.47 o
 -12   1   1       43.54       45.53     12.03 o
 -11   1   1       33.08       23.92      9.28 o
 -10   1   1        0.65        0.31      6.24 o
  -9   1   1       76.53       69.54      8.79 o
  -8   1   1        9.33       10.66      5.54 o
  -7   1   1        9.31       15.54      4.99 o
  -6   1   1      112.10      126.32      7.19 o
  -5   1   1      682.18      719.35      8.71 o
  -4   1   1        4.17        2.58      3.41 o
  -3   1   1        6.02        4.71      3.43 o
  -2   1   1        6.51       14.22      3.24 o
   2   1   1    13241.32    14649.61     35.26 o
   3   1   1      297.16      263.53      7.29 o
   4   1   1      384.14      419.70     12.92 o
   5   1   1       51.27       60.08      5.95 o
   6   1   1     1315.71     1406.60     16.51 o
   7   1   1      124.77      125.09      6.43 o
   8   1   1        9.07       13.26      5.66 o
   9   1   1       13.79       25.13      6.60 o
  10   1   1       97.81       94.08      7.99 o
  11   1   1        0.04        6.99      9.68 o
  12   1   1       32.17       30.04     10.68 o
  13   1   1       34.45       29.58     13.59 o
  14   1   1       28.65       25.04     13.95 o
  15   1   1        5.91        7.45     15.49 o
 -15   2   1       35.83       42.47     16.23 o
 -14   2   1       17.48       26.57     13.35 o
 -13   2   1       34.30       26.51     11.23 o
 -12   2   1        6.68       10.60      9.29 o
 -11   2   1       14.15       11.33      8.94 o
 -10   2   1      312.64      293.19     10.47 o
  -9   2   1       96.57       99.01      7.76 o
  -8   2   1      433.44      441.85     12.12 o
  -7   2   1      134.29      154.67      7.17 o
  -6   2   1      899.49      901.10     11.82 o
  -5   2   1        0.10        0.99      3.09 o
  -4   2   1     3430.39     3567.98     12.80 o
  -3   2   1      109.08      100.65      3.08 o
  -2   2   1     1114.06     1234.66     10.92 o
  -1   2   1      509.26      504.62     13.57 o
   0   2   1     2261.04     2281.09     38.35 o
   1   2   1      222.65      232.25      7.54 o
   2   2   1      486.84      580.50     10.80 o
   3   2   1      387.31      427.02      4.79 o
   4   2   1      241.30      234.58      6.54 o
   5   2   1        2.10        4.75      3.60 o
   6   2   1      159.71      174.42      7.36 o
   7   2   1      255.68      260.55      6.06 o
   8   2   1       24.70       27.93      6.67 o
   9   2   1       25.14       28.77      6.87 o
  10   2   1       13.88       15.94      7.17 o
  11   2   1       87.91       83.67      9.04 o
  12   2   1        0.63        1.19     10.54 o
  13   2   1        2.89       18.99     11.67 o
  14   2   1        4.95        0.82     14.50 o
  15   2   1        0.06       -2.15     15.54 o
 -15   3   1        8.79       18.85     21.37 o
 -14   3   1        6.79       15.09     14.00 o
 -13   3   1        1.03       -2.82     11.48 o
 -12   3   1       24.81       36.26     10.29 o
 -11   3   1       50.84       42.35      8.96 o
 -10   3   1        0.02       -0.72      7.35 o
  -9   3   1        9.24       12.78      7.14 o
  -8   3   1      104.48       95.97      7.62 o
  -7   3   1        6.24       10.77      5.55 o
  -6   3   1       96.10       74.25      5.85 o
  -5   3   1       24.34       23.92      3.60 o
  -4   3   1      282.53      303.61      5.41 o
  -3   3   1       33.69       33.88      2.95 o
  -2   3   1      142.98      134.45      4.35 o
  -1   3   1        3.57        5.97      3.45 o
   0   3   1       30.50       16.66      3.16 o
   1   3   1      123.44      110.24      2.86 o
   2   3   1     1584.45     1749.22     14.37 o
   3   3   1      251.88      237.98      5.00 o
   4   3   1     1044.21     1072.16     10.04 o
   5   3   1      482.23      469.74      6.42 o
   6   3   1      802.35      818.91     13.63 o
   7   3   1       12.27       13.88      5.89 o
   8   3   1       76.13       73.01      7.47 o
   9   3   1       20.43       22.07      7.58 o
  10   3   1      282.29      270.64     11.12 o
  11   3   1        0.05        8.45      8.58 o
  12   3   1       57.21       72.17     10.35 o
  13   3   1       33.42       29.08     11.52 o
  14   3   1       14.81       20.30     13.66 o
  15   3   1       15.57       44.31     19.84 o
 -14   4   1        3.97       -6.81     16.00 o
 -13   4   1       37.32       31.17     13.50 o
 -12   4   1       38.08       44.96     12.81 o
 -11   4   1       11.66       31.70      9.91 o
 -10   4   1      164.95      163.40     11.05 o
  -9   4   1      182.55      195.51     10.72 o
  -8   4   1      266.44      287.29     12.45 o
  -7   4   1       37.16       39.03      6.80 o
  -6   4   1       64.35       67.45      6.37 o
  -5   4   1       26.34       25.59      5.13 o
  -4   4   1     1098.67     1165.13     16.20 o
  -3   4   1     1119.81     1158.10     11.81 o
  -2   4   1      898.39      932.71     20.48 o
  -1   4   1       34.98       29.14      3.14 o
   0   4   1      181.37      181.05      4.04 o
   1   4   1      581.12      567.17     18.60 o
   2   4   1        0.41        0.23      2.27 o
   3   4   1        5.01       10.99      4.32 o
   4   4   1      175.22      186.39     10.21 o
   5   4   1     1030.14     1012.14     19.81 o
   6   4   1        8.92       10.02      5.91 o
   7   4   1        2.00       10.66      6.92 o
   8   4   1        0.01        4.08      7.78 o
   9   4   1        1.49       -1.86      7.70 o
  10   4   1       30.99       42.50      8.76 o
  11   4   1        3.96        7.26      9.22 o
  12   4   1       13.67       14.46     11.41 o
  13   4   1       19.42       17.51     16.89 o
  14   4   1        0.17       -6.34     19.71 o
 -13   5   1        6.78      -21.46     22.79 o
 -12   5   1       12.62       15.57     15.83 o
 -11   5   1       10.32       19.90     12.41 o
 -10   5   1        0.03       -7.27     10.66 o
  -9   5   1        2.98       12.29     10.23 o
  -8   5   1        8.91       25.03      9.62 o
  -7   5   1       39.78       48.51      8.63 o
  -6   5   1        4.83        7.17      7.06 o
  -5   5   1       22.32       20.19      5.35 o
  -4   5   1       83.17       88.49      6.67 o
  -3   5   1      480.78      473.19     10.58 o
  -2   5   1       51.22       48.49      6.34 o
  -1   5   1       99.06      107.36      8.63 o
   0   5   1        2.88        9.26      5.70 o
   1   5   1      143.95      146.93      8.45 o
   2   5   1      100.83       97.00      7.87 o
   3   5   1      171.50      168.96      6.89 o
   4   5   1       85.95       90.62      6.52 o
   5   5   1       18.16       20.18      6.95 o
   6   5   1      359.70      330.74     12.14 o
   7   5   1       25.66       32.90      8.64 o
   8   5   1       28.27       37.63      9.95 o
   9   5   1       14.31       16.57     10.79 o
  10   5   1       48.27       55.69     12.59 o
  11   5   1      111.51      117.85     14.22 o
  12   5   1        3.04        0.98     16.44 o
  13   5   1        6.31       19.16     19.33 o
 -12   6   1        6.77       32.44     32.94 o
 -11   6   1       22.25       19.17     21.90 o
 -10   6   1        1.95       19.18     24.12 o
  -9   6   1       92.96       82.62     19.33 o
  -8   6   1       87.62       85.40     17.61 o
  -7   6   1        0.48        6.46     14.28 o
  -6   6   1        7.85       19.15     17.91 o
  -5   6   1        9.51       11.99     12.55 o
  -4   6   1      107.40      110.34     10.89 o
  -3   6   1        4.79        7.24     10.02 o
  -2   6   1       13.95       11.37     10.94 o
  -1   6   1      552.66      585.97     16.36 o
   0   6   1       68.37       69.12     12.23 o
   1   6   1        1.00        0.66     10.76 o
   2   6   1        2.21       -5.12     10.17 o
   3   6   1      189.27      180.59     12.58 o
   4   6   1        0.03       12.56     23.90 o
   5   6   1       26.90       24.23     13.28 o
   6   6   1        5.27       11.67      9.98 o
   7   6   1        0.01       17.36     14.30 o
   8   6   1       13.15       14.71     16.05 o
   9   6   1       57.80       42.32     17.33 o
  10   6   1        5.12       16.52     18.65 o
  11   6   1        0.00        8.27     22.44 o
  12   6   1        0.66       23.08     32.99 o
  -9   7   1        8.84       47.09     27.90 o
  -8   7   1        0.63        3.77     19.76 o
  -7   7   1       38.49        8.32     17.46 o
  -6   7   1        0.96       -9.14     16.88 o
  -5   7   1       13.77       22.45     15.91 o
  -4   7   1        2.00        4.57     13.23 o
  -3   7   1       31.71       26.55     10.81 o
  -2   7   1        6.27        6.64     11.36 o
  -1   7   1        0.71        2.26     10.80 o
   0   7   1        4.22        9.73     11.30 o
   1   7   1        0.11        7.58     12.46 o
   2   7   1       27.62       40.33     12.85 o
   3   7   1      150.86      164.25     20.57 o
   4   7   1       58.59       73.34     25.97 o
   5   7   1        0.87       21.54     16.88 o
   6   7   1       25.69       30.09     17.74 o
   7   7   1        0.71       12.85     26.60 o
   8   7   1        0.93       25.78     19.59 o
   9   7   1        9.11      -10.99     20.59 o
  10   7   1        4.64        0.00     35.20 o
  -6   8   1        8.03       14.83     21.49 o
  -5   8   1        1.48        2.27     23.51 o
  -4   8   1        8.11        7.21     20.45 o
  -3   8   1        3.10       11.39     20.06 o
  -2   8   1       33.67       53.16     15.51 o
  -1   8   1        4.85        6.22     13.20 o
   0   8   1       16.09       16.76     12.98 o
   1   8   1        4.40        1.39     15.55 o
   2   8   1        2.58       21.13     20.06 o
   3   8   1        0.22        4.28     20.77 o
   4   8   1        3.26       -0.56     16.98 o
   5   8   1        3.14       12.88     20.06 o
   6   8   1        0.53       -3.52     22.48 o
   7   8   1        0.02      -19.24     32.77 o
   0   9   1        4.24       -9.80     33.83 o
   1   9   1        3.99        3.33     39.62 o
 -15   0   2        6.71       10.16     21.88 o
 -14   0   2       23.45       27.24     18.73 o
 -13   0   2       30.21       32.11     17.75 o
 -12   0   2      754.00      715.89     33.53 o
 -11   0   2       15.03       25.80     13.81 o
 -10   0   2      386.99      379.90     20.13 o
  -9   0   2       42.77       36.47     12.17 o
  -8   0   2      199.14      166.74     13.37 o
  -7   0   2     2619.42     2708.24     50.85 o
  -6   0   2      430.47      459.15     21.93 o
  -5   0   2     1236.74     1368.95     19.06 o
  -4   0   2     2011.17     2160.29     67.95 o
  -3   0   2        0.09       13.53     12.44 o
   2   0   2    15287.05    17975.32    281.96 o
   3   0   2        0.39        0.55      9.58 o
   4   0   2        0.41       -0.24      4.97 o
   5   0   2      357.28      373.69      9.10 o
   6   0   2       43.09       41.18      5.80 o
   7   0   2        0.60        4.38      5.87 o
   8   0   2     1926.89     1965.48     20.01 o
   9   0   2        6.22       16.44      6.70 o
  10   0   2        0.29       15.86     14.84 o
  11   0   2       30.74       33.37     14.16 o
  12   0   2      191.53      213.05     21.98 o
  13   0   2       53.94       61.90     21.09 o
  14   0   2      187.91      231.69     27.31 o
  15   0   2        0.87        1.84     22.96 o
 -15   1   2        8.11       12.14     16.30 o
 -14   1   2        0.03       -0.58     14.03 o
 -13   1   2        2.20       17.47     12.18 o
 -12   1   2       48.57       47.08     12.05 o
 -11   1   2       12.20       11.17     10.81 o
 -10   1   2        2.21        6.36      5.36 o
  -9   1   2      365.13      362.51      9.34 o
  -8   1   2        1.18        0.20      2.55 o
  -7   1   2      117.28      107.04      3.26 o
  -6   1   2     1886.21     1999.28     27.13 o
  -5   1   2       33.98       31.01      2.60 o
  -4   1   2      789.58      788.59      8.63 o
  -3   1   2        1.93       -1.76      3.56 o
  -2   1   2     5187.26     5412.03     44.81 o
  -1   1   2     2207.96     2210.57     23.29 o
   1   1   2        9.00       13.49      6.14 o
   2   1   2    35411.52    35113.29    393.58 o
   3   1   2     1060.15     1069.71     13.31 o
   4   1   2       82.97      105.73      6.40 o
   5   1   2      867.56      839.08     27.19 o
   6   1   2      315.87      318.67     12.67 o
   7   1   2       81.44       87.17      6.06 o
   8   1   2      105.15      106.05      6.82 o
   9   1   2      193.94      186.17      8.69 o
  10   1   2      223.03      213.67      9.43 o
  11   1   2      296.10      293.05     13.54 o
  12   1   2       15.64       20.02     10.61 o
  13   1   2       21.30       40.63     14.05 o
  14   1   2        1.25       21.79     14.82 o
  15   1   2        3.92       -1.27     17.39 o
 -15   2   2        0.12        2.40     17.19 o
 -14   2   2        9.85        1.21     14.82 o
 -13   2   2       88.79      101.23     14.46 o
 -12   2   2       55.24       50.75     10.18 o
 -11   2   2        2.91        4.78      8.70 o
 -10   2   2      272.00      254.51     11.65 o
  -9   2   2       93.61       89.42      5.50 o
  -8   2   2      137.21      126.67      5.54 o
  -7   2   2       92.85       90.01      4.91 o
  -6   2   2       27.93       19.61      3.68 o
  -5   2   2      159.61      159.15      4.49 o
  -4   2   2     1607.24     1755.22     18.71 o
  -3   2   2      244.02      266.34      5.19 o
  -2   2   2       30.92       19.76      2.78 o
  -1   2   2      215.41      231.93      7.01 o
   0   2   2      584.61      595.45     16.56 o
   1   2   2      801.70      876.20     11.01 o
   2   2   2      229.64      243.67      5.49 o
   3   2   2      142.38      140.93      3.38 o
   4   2   2      401.23      408.62      5.84 o
   5   2   2       57.20       62.76      5.20 o
   6   2   2       78.01       85.38      6.04 o
   7   2   2       75.12       59.60      6.71 o
   8   2   2      144.77      147.14      8.23 o
   9   2   2      158.35      154.44      9.11 o
  10   2   2       15.40       12.62      7.68 o
  11   2   2       18.39       22.19      8.94 o
  12   2   2       30.44       36.19     11.32 o
  13   2   2        0.46       10.46     11.38 o
  14   2   2       16.39       19.65     12.62 o
  15   2   2        0.66       19.53     17.36 o
 -15   3   2       38.15       31.14     20.11 o
 -14   3   2        0.00        0.95     13.95 o
 -13   3   2        1.67       -1.91     12.11 o
 -12   3   2        5.87        3.02     10.99 o
 -11   3   2        7.76        7.42     10.74 o
 -10   3   2        0.37        3.00      7.55 o
  -9   3   2        1.33        4.99      6.89 o
  -8   3   2       77.59       64.23      7.38 o
  -7   3   2      470.00      466.08     11.11 o
  -6   3   2      269.96      259.41      5.45 o
  -5   3   2       21.99       22.77      3.77 o
  -4   3   2       50.70       44.06      3.82 o
  -3   3   2      106.67       99.84      5.04 o
  -2   3   2       24.32       22.02      3.84 o
  -1   3   2      966.85     1098.80     24.06 o
   0   3   2       24.74       19.68      2.06 o
   1   3   2        9.75       10.32      3.68 o
   2   3   2      182.55      165.68      3.48 o
   3   3   2      229.39      241.88      6.68 o
   4   3   2       25.97       22.82      3.44 o
   5   3   2        3.51        0.79      5.57 o
   6   3   2       33.17       30.59      5.83 o
   7   3   2      553.23      562.93     11.96 o
   8   3   2       51.30       54.77      7.31 o
   9   3   2        0.87        0.52      7.65 o
  10   3   2        0.12        7.77      7.79 o
  11   3   2        5.39       11.37      8.99 o
  12   3   2       29.59       27.31     10.07 o
  13   3   2       10.19       -2.37     11.88 o
  14   3   2        2.21        9.78     13.28 o
  15   3   2        0.12       26.06     40.97 o
 -14   4   2        7.51        9.18     15.91 o
 -13   4   2        8.46       15.91     13.12 o
 -12   4   2       20.73       27.62     12.00 o
 -11   4   2       13.77        3.18     10.32 o
 -10   4   2       42.61       44.83      9.00 o
  -9   4   2        3.59        3.25      7.96 o
  -8   4   2       10.30        0.52      7.23 o
  -7   4   2        0.15        6.45      6.35 o
  -6   4   2      384.72      372.20     12.61 o
  -5   4   2      212.42      187.54      7.64 o
  -4   4   2        1.77        3.41      4.75 o
  -3   4   2       17.78       14.50      3.93 o
  -2   4   2      175.85      160.75      9.17 o
  -1   4   2       12.63       12.24      3.44 o
   0   4   2        0.03       -0.77      1.99 o
   1   4   2       33.76       33.82      3.38 o
   2   4   2        1.18        6.14      4.22 o
   3   4   2      103.89      120.44      6.20 o
   4   4   2       23.71       19.86      5.14 o
   5   4   2      134.14      117.14      6.95 o
   6   4   2       52.32       51.16      7.02 o
   7   4   2       14.23       11.99      6.99 o
   8   4   2        0.09        1.72      7.88 o
   9   4   2        7.71        6.24      8.94 o
  10   4   2       15.32        5.79      9.65 o
  11   4   2       16.84       17.26     10.42 o
  12   4   2        0.41       14.58     11.71 o
  13   4   2       31.43       37.64     17.34 o
  14   4   2        0.17       -1.27     20.64 o
 -13   5   2        2.59        3.92     19.56 o
 -12   5   2        0.24       18.21     18.10 o
 -11   5   2       17.61       11.90     15.97 o
 -10   5   2        3.94       14.13     11.13 o
  -9   5   2        3.84       14.17      9.67 o
  -8   5   2      104.56      101.46     10.57 o
  -7   5   2       12.96       19.78     11.93 o
  -6   5   2       13.59       15.47      8.69 o
  -5   5   2       20.35       17.75      5.39 o
  -4   5   2        1.32        5.99      5.57 o
  -3   5   2       59.15       48.09      5.21 o
  -2   5   2       20.17       20.27      4.20 o
  -1   5   2      203.25      184.05      6.64 o
   0   5   2      619.59      645.89     13.61 o
   1   5   2       23.73       22.62      6.79 o
   2   5   2       40.62       38.84      4.92 o
   3   5   2      118.21      117.16      7.65 o
   4   5   2       40.21       41.54      8.25 o
   5   5   2       93.67       73.05      8.01 o
   6   5   2       18.84       17.74      8.21 o
   7   5   2       12.24       12.81      9.09 o
   8   5   2       15.90        8.24      9.86 o
   9   5   2        2.50       -0.84     10.59 o
  10   5   2        3.42        6.04     11.97 o
  11   5   2       11.06       30.39     15.04 o
  12   5   2        4.41       -5.71     20.42 o
  13   5   2       14.57       33.56     19.66 o
 -12   6   2        6.30       28.23     37.85 o
 -11   6   2        1.00       18.24     23.06 o
 -10   6   2       45.30       48.96     19.47 o
  -9   6   2       32.92       32.54     16.86 o
  -8   6   2        0.02        1.26     15.13 o
  -7   6   2        0.65       -8.65     13.54 o
  -6   6   2       62.73       71.17     14.47 o
  -5   6   2       22.42       23.11     12.33 o
  -4   6   2        9.33       14.83      9.18 o
  -3   6   2      100.31      101.81     10.65 o
  -2   6   2       18.51       28.36      9.78 o
  -1   6   2        2.23       -3.13     11.65 o
   0   6   2        2.48       -0.11     11.10 o
   1   6   2        0.05        1.69     10.30 o
   2   6   2        3.20        0.35     10.43 o
   3   6   2       23.42       35.79      9.29 o
   4   6   2       14.95       13.40     11.18 o
   5   6   2       46.09       42.52     10.74 o
   6   6   2       15.39       11.60     10.74 o
   7   6   2       43.86       46.19     11.76 o
   8   6   2        1.79       15.79     17.58 o
   9   6   2        0.42        5.90     18.60 o
  10   6   2       38.48       33.27     26.58 o
  11   6   2        0.41       -6.03     22.11 o
  -9   7   2       15.70       39.03     34.96 o
  -8   7   2        1.06      -16.79     21.29 o
  -7   7   2       24.68       32.34     15.89 o
  -6   7   2       12.01       23.66     14.93 o
  -5   7   2       69.65       64.96     14.45 o
  -4   7   2       13.35       22.31     12.69 o
  -3   7   2       13.77       21.20     10.91 o
  -2   7   2       84.14       83.47     14.88 o
  -1   7   2       12.97       14.14     11.38 o
   0   7   2       75.93       97.77     14.52 o
   1   7   2      116.88      135.22     18.69 o
   2   7   2       40.97       57.54     16.76 o
   3   7   2       15.85       37.78     23.87 o
   4   7   2       20.44       30.43     29.38 o
   5   7   2       27.48       18.04     17.23 o
   6   7   2       19.78       55.49     18.16 o
   7   7   2       31.40       38.50     19.34 o
   8   7   2        3.07        6.65     19.57 o
   9   7   2       33.05       36.08     40.48 o
  -6   8   2        5.94       28.95     35.45 o
  -5   8   2       57.30       94.45     23.93 o
  -4   8   2        0.01        7.97     21.80 o
  -3   8   2       24.30       35.47     21.92 o
  -2   8   2       10.17       19.82     18.52 o
  -1   8   2        0.05        7.58     15.35 o
   0   8   2        0.81       -0.08     15.40 o
   1   8   2        2.72        7.32     15.56 o
   2   8   2        7.82        9.82     18.96 o
   3   8   2        6.97       27.22     26.66 o
   4   8   2       10.06        8.22     19.82 o
   5   8   2       16.61        8.40     20.43 o
   6   8   2        4.44       34.35     23.09 o
   7   8   2       15.22       12.71     34.76 o
  -1   9   2        0.27       32.80     37.62 o
   0   9   2        0.09        5.06     25.78 o
   1   9   2        9.91        3.01     40.36 o
 -16   1   3        0.30      -16.18     30.33 o
 -15   1   3        1.80       -3.10     16.57 o
 -14   1   3       20.35       33.72     13.38 o
 -13   1   3       11.48        9.16     11.85 o
 -12   1   3        0.53        1.51     11.33 o
 -11   1   3        5.49       12.17     10.56 o
 -10   1   3      284.04      254.33      9.68 o
  -9   1   3       37.65       30.67      5.63 o
  -8   1   3      324.91      300.22      6.22 o
  -7   1   3      188.09      209.62      5.05 o
  -6   1   3      136.51      128.95      4.31 o
  -5   1   3      333.28      351.89      7.92 o
  -4   1   3     1831.85     2055.17     33.58 o
  -3   1   3      509.41      545.28     16.25 o
  -2   1   3      548.21      587.98      8.41 o
  -1   1   3     1256.32     1213.59     14.84 o
   0   1   3        0.21        3.24      3.35 o
   1   1   3      154.37      173.20      9.75 o
   2   1   3     1185.72     1329.38     33.07 o
   3   1   3      167.94      180.32     13.58 o
   4   1   3      637.09      702.94     14.59 o
   5   1   3      238.44      249.50      8.54 o
   6   1   3       79.12       68.74      2.66 o
   7   1   3       24.36       23.02      2.83 o
   8   1   3      100.52       71.61      8.22 o
   9   1   3       15.68       27.16      6.68 o
  10   1   3       19.34       17.86      7.41 o
  11   1   3        3.59        6.27      9.21 o
  12   1   3        0.01        2.37     10.56 o
  13   1   3        7.50        8.08     13.63 o
  14   1   3        0.81       19.96     13.78 o
  15   1   3        6.57       19.11     17.30 o
 -15   2   3       22.32       51.45     18.38 o
 -14   2   3       30.75       76.97     15.30 o
 -13   2   3      130.91      117.65     15.80 o
 -12   2   3       58.12       41.91      9.86 o
 -11   2   3       40.18       47.29      9.19 o
 -10   2   3        9.17       -3.10      8.03 o
  -9   2   3      103.53      107.98      6.46 o
  -8   2   3        1.07        4.17      4.64 o
  -7   2   3       51.99       52.86      4.72 o
  -6   2   3       34.34       28.79      2.58 o
  -5   2   3       40.56       38.56      4.35 o
  -4   2   3      205.39      242.77      6.03 o
  -3   2   3        0.14       -0.66      3.62 o
  -2   2   3      278.67      319.29     12.18 o
  -1   2   3        0.55       -2.18      4.48 o
   0   2   3      140.80      155.03      5.59 o
   1   2   3       27.34       47.97      4.67 o
   2   2   3        0.14        2.66      5.86 o
   3   2   3      302.23      313.78      8.17 o
   4   2   3     5614.60     6304.93     31.13 o
   5   2   3      146.83      104.44      3.82 o
   6   2   3      274.07      277.60      8.00 o
   7   2   3      106.58       95.34      7.12 o
   8   2   3      426.36      424.94     11.50 o
   9   2   3       43.85       41.81      7.63 o
  10   2   3        3.29        4.43      7.70 o
  11   2   3        2.50        9.76      8.27 o
  12   2   3      110.80      113.54     12.81 o
  13   2   3       23.21       23.96     11.63 o
  14   2   3        7.77       14.03     12.26 o
  15   2   3       27.71       36.20     18.51 o
 -15   3   3       24.87       35.69     23.27 o
 -14   3   3        3.04        9.83     16.14 o
 -13   3   3        7.63        7.24     10.94 o
 -12   3   3       21.28       18.54     10.38 o
 -11   3   3       91.54       94.81     11.47 o
 -10   3   3       56.08       63.23      9.94 o
  -9   3   3        0.08        3.19      7.50 o
  -8   3   3      743.54      741.92     14.09 o
  -7   3   3      197.47      192.95      8.52 o
  -6   3   3      406.40      418.60      7.39 o
  -5   3   3      265.27      245.43      5.08 o
  -4   3   3     1215.20     1281.06     30.52 o
  -3   3   3       22.71       14.80      4.22 o
  -2   3   3     3594.85     3903.92     52.42 o
  -1   3   3      894.44      922.34     10.52 o
   0   3   3      734.43      710.83     19.81 o
   1   3   3       89.18       59.39      3.50 o
   2   3   3      159.04      143.28      5.24 o
   3   3   3      688.94      713.46     10.31 o
   4   3   3       63.44       60.05      3.68 o
   5   3   3       96.84       98.21      5.12 o
   6   3   3      213.41      216.84      8.65 o
   7   3   3      635.52      640.75     12.18 o
   8   3   3        3.61       12.46      6.84 o
   9   3   3       21.92       27.57      7.89 o
  10   3   3        5.08        6.13      8.23 o
  11   3   3        0.07       -2.20      8.88 o
  12   3   3        0.79        0.12      9.88 o
  13   3   3       28.26       25.22     13.86 o
  14   3   3        1.88       11.79     14.77 o
 -14   4   3       34.23       34.86     20.50 o
 -13   4   3        2.50       11.97     12.60 o
 -12   4   3        4.41        9.82     11.77 o
 -11   4   3       36.07       43.22     10.92 o
 -10   4   3        0.54        5.99      9.33 o
  -9   4   3       47.92       46.55      8.42 o
  -8   4   3       45.59       54.93      8.01 o
  -7   4   3       10.45        5.45      6.03 o
  -6   4   3       39.27       42.08      5.23 o
  -5   4   3       24.27       26.60      4.30 o
  -4   4   3      210.16      202.14      6.93 o
  -3   4   3      172.95      168.57     11.97 o
  -2   4   3       29.32       30.57      3.56 o
  -1   4   3        0.83        1.68      2.10 o
   0   4   3        5.61        5.26      6.13 o
   1   4   3      354.14      371.35      7.91 o
   2   4   3       80.47       74.04      6.13 o
   3   4   3       24.88       27.00      2.84 o
   4   4   3      454.61      478.36      9.90 o
   5   4   3      445.95      445.24     14.83 o
   6   4   3      165.08      166.37      9.55 o
   7   4   3        9.65       11.24      6.89 o
   8   4   3      187.97      201.44     10.61 o
   9   4   3       53.37       55.89      9.47 o
  10   4   3       46.63       53.12     10.26 o
  11   4   3        8.06       13.60     10.97 o
  12   4   3       52.15       58.50     13.70 o
  13   4   3       17.18       40.06     17.29 o
  14   4   3        0.84       10.86     27.14 o
 -13   5   3       12.99       24.47     24.88 o
 -12   5   3        2.10        3.81     15.87 o
 -11   5   3        2.79       -4.16     13.69 o
 -10   5   3      119.56      130.22     16.95 o
  -9   5   3       52.59       73.47     12.27 o
  -8   5   3      108.83      105.30     15.99 o
  -7   5   3      142.43      149.10     14.38 o
  -6   5   3      414.38      406.07     14.71 o
  -5   5   3        4.56        7.61      5.27 o
  -4   5   3       12.48       18.41      5.62 o
  -3   5   3       75.80       75.23      5.66 o
  -2   5   3      264.62      266.88      8.62 o
  -1   5   3      610.02      632.57     21.42 o
   0   5   3      113.99      108.05      8.60 o
   1   5   3      512.43      511.79     12.80 o
   2   5   3       55.25       56.90      6.01 o
   3   5   3       99.79      109.21     10.11 o
   4   5   3        5.60        7.67      7.51 o
   5   5   3       19.27       16.52      7.93 o
   6   5   3       11.76       18.08      8.24 o
   7   5   3      117.09      121.98     10.67 o
   8   5   3       28.49       25.77      9.92 o
   9   5   3       17.19       13.70     11.45 o
  10   5   3       13.73       38.32     14.74 o
  11   5   3       14.53       12.26     15.31 o
  12   5   3        0.21       -7.90     17.33 o
  13   5   3        4.36        8.88     39.70 o
 -12   6   3        0.61       23.98     37.14 o
 -11   6   3        0.83       31.81     33.17 o
 -10   6   3       22.33       11.24     31.51 o
  -9   6   3        5.89      -12.61     17.64 o
  -8   6   3       36.76       34.72     14.38 o
  -7   6   3       21.05       38.56     13.35 o
  -6   6   3       42.78       51.34     13.21 o
  -5   6   3       10.96       12.98     10.92 o
  -4   6   3       10.04        6.52      7.59 o
  -3   6   3       93.75       79.09     10.31 o
  -2   6   3       48.37       47.48     12.04 o
  -1   6   3      300.07      290.14     16.03 o
   0   6   3       84.48       95.05     12.20 o
   1   6   3       40.52       32.90      9.15 o
   2   6   3       22.23       20.52     12.59 o
   3   6   3       76.64       80.60     13.35 o
   4   6   3       27.29       30.64     12.30 o
   5   6   3       18.62       18.05     10.78 o
   6   6   3        0.16       -3.88     11.07 o
   7   6   3        4.41       16.57     12.09 o
   8   6   3       74.30       95.74     31.79 o
   9   6   3        3.59        4.78     17.90 o
  10   6   3        0.60       -0.96     22.17 o
  11   6   3       24.58       53.47     25.11 o
  -9   7   3       24.36       38.87     36.24 o
  -8   7   3       16.73       31.60     32.19 o
  -7   7   3       24.14       60.76     33.56 o
  -6   7   3       22.50        1.97     20.67 o
  -5   7   3        6.26       19.70     13.39 o
  -4   7   3        4.60       10.97     13.26 o
  -3   7   3        5.31        7.64     10.86 o
  -2   7   3       38.40       46.88     11.91 o
  -1   7   3       24.25       24.89     16.21 o
   0   7   3        8.12       10.53     15.87 o
   1   7   3       45.26       44.01     17.88 o
   2   7   3       36.29       51.34     17.19 o
   3   7   3        7.18       23.62     27.06 o
   4   7   3       10.82       -0.25     25.06 o
   5   7   3       62.30       63.20     17.66 o
   6   7   3       12.73       15.29     17.82 o
   7   7   3        0.42       32.65     19.44 o
   8   7   3        0.64        7.83     19.88 o
   9   7   3        2.56        6.83     21.94 o
  -6   8   3        0.02        1.47     35.69 o
  -5   8   3        2.40       15.28     32.97 o
  -4   8   3        0.97       13.58     30.87 o
  -3   8   3        1.17        4.40     32.62 o
  -2   8   3        0.03       11.96     18.85 o
  -1   8   3        1.95        9.28     15.26 o
   0   8   3        0.91        4.97     16.24 o
   1   8   3        1.06      -11.83     17.86 o
   2   8   3        1.10       24.03     29.42 o
   3   8   3        4.56       34.74     28.60 o
   4   8   3        5.29       15.25     21.87 o
   5   8   3       35.73       19.96     21.05 o
   6   8   3        2.09       -3.45     32.88 o
   7   8   3        9.59        5.39     34.47 o
  -1   9   3        0.85       27.20     38.09 o
   0   9   3       32.83       57.40     37.02 o
   1   9   3        0.48       17.01     41.76 o
 -16   0   4        5.33       22.92     34.88 o
 -15   0   4        2.07       13.38     28.37 o
 -14   0   4       18.52       66.40     26.49 o
 -13   0   4        5.74       23.92     24.71 o
 -12   0   4       23.07       13.06     16.77 o
 -11   0   4       15.31       37.26     15.38 o
 -10   0   4       14.25       14.60      7.42 o
  -9   0   4       73.41       65.37      7.89 o
  -8   0   4      115.61      109.46      7.99 o
  -7   0   4      317.36      360.44     11.76 o
  -6   0   4      406.96      369.97     10.76 o
  -5   0   4      385.14      412.78     14.38 o
  -4   0   4     4648.05     4947.38     34.15 o
  -3   0   4      575.70      707.15     14.10 o
  -1   0   4       38.97       34.32      9.07 o
   0   0   4     8027.13     8788.67     34.65 o
   1   0   4     4559.09     4903.16     24.89 o
   2   0   4     6724.56     7531.94     34.20 o
   3   0   4       14.60       13.23      4.96 o
   4   0   4     2777.71     2903.30     41.58 o
   5   0   4      974.90     1077.27     21.13 o
   6   0   4        4.93       16.14      6.18 o
   7   0   4      717.32      715.80     13.17 o
   8   0   4      130.53      125.68      8.05 o
   9   0   4       79.66       86.26      7.85 o
  10   0   4      181.80      186.24     14.31 o
  11   0   4       94.14      121.23     19.79 o
  12   0   4       32.98       51.04     18.90 o
  13   0   4      116.97      133.00     22.29 o
  14   0   4        2.20       10.00     21.14 o
  15   0   4        0.65        0.97     26.42 o
 -16   1   4       14.57        6.56     34.88 o
 -15   1   4       12.50       20.93     19.39 o
 -14   1   4      104.42      121.66     17.65 o
 -13   1   4       27.24       29.35     14.14 o
 -12   1   4       52.08       62.43     12.65 o
 -11   1   4      276.25      255.86     10.70 o
 -10   1   4     1026.54      992.20     14.46 o
  -9   1   4       22.24       19.24      5.57 o
  -8   1   4      466.85      432.33     11.38 o
  -7   1   4      692.18      712.65     11.69 o
  -6   1   4      126.83      100.78      6.71 o
  -5   1   4     1831.78     1893.34     15.76 o
  -4   1   4      546.66      635.46      6.66 o
  -3   1   4     1587.56     1682.12     26.21 o
  -2   1   4     1655.54     1721.70     23.44 o
  -1   1   4      416.69      447.33      8.75 o
   0   1   4      164.65      180.42      3.60 o
   1   1   4      422.82      504.22      9.20 o
   2   1   4      961.85     1061.11     13.69 o
   3   1   4      547.12      577.41     14.33 o
   4   1   4     1996.61     2447.61     27.52 o
   5   1   4       34.61       35.86      2.77 o
   6   1   4       70.86       77.97      3.12 o
   7   1   4        2.11        3.71      1.96 o
   8   1   4       92.04       89.98      4.77 o
   9   1   4       13.18        9.99      6.97 o
  10   1   4      368.11      354.55     11.22 o
  11   1   4       11.67       20.27      9.76 o
  12   1   4       25.85       26.43     10.77 o
  13   1   4        3.18       12.65     11.56 o
  14   1   4       59.06       62.37     15.27 o
  15   1   4        6.93       11.39     17.65 o
 -15   2   4       29.28       29.96     23.58 o
 -14   2   4        6.49      -14.12     18.60 o
 -13   2   4       20.08       13.99     13.95 o
 -12   2   4        2.92       -0.68     10.78 o
 -11   2   4       16.35       19.74      8.56 o
 -10   2   4       63.01       52.40      9.92 o
  -9   2   4        0.26       -3.96      5.42 o
  -8   2   4       56.46       54.47      5.74 o
  -7   2   4      104.17       94.21      5.82 o
  -6   2   4       24.75       22.74      4.74 o
  -5   2   4      946.83      978.61     17.14 o
  -4   2   4     1779.95     1990.05     29.31 o
  -3   2   4      186.99      172.57      9.86 o
  -2   2   4      153.95      176.13      9.68 o
  -1   2   4        0.28        2.88      3.20 o
   0   2   4     1754.62     1980.91     30.89 o
   1   2   4     1339.77     1471.20     62.20 o
   3   2   4       32.24       39.48      6.27 o
   4   2   4     4293.50     4610.62     44.86 o
   5   2   4      431.54      441.74      7.30 o
   6   2   4       72.79       68.57      3.89 o
   7   2   4        4.69        1.75      6.09 o
   8   2   4       61.80       59.36      7.27 o
   9   2   4      362.68      357.34     11.20 o
  10   2   4       15.44       16.91      7.30 o
  11   2   4       38.35       42.35      9.15 o
  12   2   4        2.30       13.34     11.46 o
  13   2   4       53.22       68.14     12.83 o
  14   2   4       11.32       17.73     15.38 o
  15   2   4        1.28      -16.06     41.36 o
 -15   3   4        7.85       26.73     24.01 o
 -14   3   4       19.60       13.42     22.79 o
 -13   3   4       75.17       91.47     14.57 o
 -12   3   4        5.39        8.41      9.41 o
 -11   3   4       17.85       17.59      9.02 o
 -10   3   4       40.72       42.33      9.71 o
  -9   3   4       12.68       19.87      7.61 o
  -8   3   4       14.70       14.74      5.36 o
  -7   3   4        8.66       11.27      3.15 o
  -6   3   4      185.63      205.68      6.31 o
  -5   3   4      274.94      301.77      5.99 o
  -4   3   4       39.39       40.47      4.79 o
  -3   3   4      507.06      518.30      7.97 o
  -2   3   4      252.57      274.21      5.43 o
  -1   3   4       43.81       45.19      4.76 o
   0   3   4      184.00      189.61      8.63 o
   1   3   4      340.15      402.99      7.30 o
   2   3   4        0.48        4.55      3.47 o
   3   3   4       14.23       10.18      5.23 o
   4   3   4        0.01       -1.63      2.60 o
   5   3   4      128.79      123.18      7.14 o
   6   3   4      162.54      148.66      8.35 o
   7   3   4      116.41       90.30      8.13 o
   8   3   4       11.52       13.18      7.63 o
   9   3   4       27.79       29.01      8.88 o
  10   3   4        1.00        9.89      9.74 o
  11   3   4       31.57       25.40     10.46 o
  12   3   4        0.17       13.10     12.72 o
  13   3   4        1.48       -8.66     14.32 o
  14   3   4        4.42        5.49     16.03 o
 -14   4   4       10.03        4.93     21.51 o
 -13   4   4       21.48       28.26     13.15 o
 -12   4   4       21.57       20.17     11.70 o
 -11   4   4        4.43       12.22     10.29 o
 -10   4   4       40.01       46.51     10.86 o
  -9   4   4       57.53       49.43     10.01 o
  -8   4   4        1.20       -2.07      7.39 o
  -7   4   4       64.99       74.68      8.11 o
  -6   4   4      317.66      319.98     10.11 o
  -5   4   4      181.98      165.62      6.21 o
  -4   4   4      245.73      228.19      8.59 o
  -3   4   4       35.03       39.70      8.91 o
  -2   4   4       53.31       51.86      5.04 o
  -1   4   4        3.78        6.33      5.80 o
   0   4   4      100.66      104.92      8.77 o
   1   4   4        8.18       12.57      7.37 o
   2   4   4      260.75      226.95     10.34 o
   3   4   4      127.61      103.59      6.02 o
   4   4   4        0.59        1.99      5.26 o
   5   4   4        0.32        3.56      5.85 o
   6   4   4        3.05        3.10      6.51 o
   7   4   4       67.58       76.78      8.32 o
   8   4   4       30.69       38.17      8.36 o
   9   4   4        7.07        7.55      9.06 o
  10   4   4        3.83        8.23     10.03 o
  11   4   4       16.43       21.35     10.76 o
  12   4   4        0.84        9.74     12.99 o
  13   4   4       13.18       11.97     18.45 o
  14   4   4        0.01        0.74     34.50 o
 -13   5   4        1.13       16.72     23.78 o
 -12   5   4       72.15       85.71     21.75 o
 -11   5   4       39.07       29.29     13.61 o
 -10   5   4        0.38        9.42     12.27 o
  -9   5   4        6.74        6.24     11.09 o
  -8   5   4       88.51       86.35     12.12 o
  -7   5   4       66.09       76.91      9.73 o
  -6   5   4       11.26        9.17      7.52 o
  -5   5   4        2.64        1.36      5.35 o
  -4   5   4      161.30      164.22     10.02 o
  -3   5   4        0.40        5.76     10.13 o
  -2   5   4      112.65      103.05     11.13 o
  -1   5   4        8.42        9.91      7.26 o
   0   5   4       88.82       84.56      9.46 o
   1   5   4      206.20      190.41      8.10 o
   2   5   4       38.96       38.45      5.93 o
   3   5   4       21.61       14.53      7.17 o
   4   5   4        0.93        2.47      7.66 o
   5   5   4       50.59       58.61     11.91 o
   6   5   4        6.73        6.51     10.14 o
   7   5   4        0.52       -5.43     11.50 o
   8   5   4       26.59       32.11     13.71 o
   9   5   4        8.16       17.91     13.38 o
  10   5   4        0.64        3.25     14.18 o
  11   5   4        0.23       12.14     15.52 o
  12   5   4       10.41       31.82     18.50 o
  13   5   4        0.12       20.80     41.43 o
 -12   6   4        1.63        3.94     37.65 o
 -11   6   4       23.34       60.73     32.50 o
 -10   6   4        0.96       14.81     32.53 o
  -9   6   4        4.56       25.99     32.08 o
  -8   6   4       19.44       26.68     16.47 o
  -7   6   4        3.28       -0.12     15.61 o
  -6   6   4      116.61      134.66     14.77 o
  -5   6   4        0.35       11.95     10.86 o
  -4   6   4       42.88       53.27      8.22 o
  -3   6   4       78.91       74.71     12.65 o
  -2   6   4       37.79       43.92     11.77 o
  -1   6   4        8.50        2.02     14.21 o
   0   6   4       72.93       70.30     10.38 o
   1   6   4       11.34        8.63      9.26 o
   2   6   4      222.67      230.30     16.33 o
   3   6   4       75.13       72.08     13.78 o
   4   6   4       11.40       21.15     12.49 o
   5   6   4      111.55      117.49     12.90 o
   6   6   4        0.02        5.67     11.93 o
   7   6   4        4.18        2.53     11.90 o
   8   6   4        4.38        9.99     13.33 o
   9   6   4       38.64       36.27     20.85 o
  10   6   4        0.67       14.03     19.75 o
  11   6   4        9.66        6.47     23.34 o
  -9   7   4        4.99        1.32     35.09 o
  -8   7   4        1.71      -14.20     32.99 o
  -7   7   4       30.70       39.86     33.26 o
  -6   7   4       10.11       23.61     29.33 o
  -5   7   4        1.84       34.49     30.21 o
  -4   7   4       32.70       30.55     29.17 o
  -3   7   4      110.40      121.46     18.42 o
  -2   7   4        0.90       -3.02     15.27 o
  -1   7   4       28.30       27.47     15.98 o
   0   7   4       40.50       33.71     16.44 o
   1   7   4       23.72       20.33     16.80 o
   2   7   4        2.34       26.80     24.77 o
   3   7   4        1.68      -15.98     24.68 o
   4   7   4       27.56       28.69     24.36 o
   5   7   4        7.87       12.58     16.76 o
   6   7   4        4.06        4.92     17.90 o
   7   7   4        7.89        1.59     19.12 o
   8   7   4        0.76       -4.17     25.17 o
   9   7   4       17.18       40.04     32.83 o
  -6   8   4        0.08       -0.99     35.28 o
  -5   8   4       45.15       27.19     32.89 o
  -4   8   4        4.36        8.72     31.98 o
  -3   8   4       17.32       -8.25     30.94 o
  -2   8   4       10.81       10.93     19.14 o
  -1   8   4        2.24        7.37     15.58 o
   0   8   4        7.78       16.91     18.29 o
   1   8   4        0.14      -14.38     27.44 o
   2   8   4       25.89       43.55     32.86 o
   3   8   4       43.03       59.82     31.09 o
   4   8   4        2.25       21.22     19.72 o
   5   8   4        2.80        9.64     26.67 o
   6   8   4       29.35       58.85     34.54 o
 -16   1   5        0.65        1.18     36.07 o
 -15   1   5       35.47       32.77     19.27 o
 -14   1   5        0.21       -4.39     15.75 o
 -13   1   5        7.22       13.73     15.84 o
 -12   1   5       32.18       29.14     13.92 o
 -11   1   5      257.14      231.54      9.62 o
 -10   1   5        2.26        0.92      6.08 o
  -9   1   5       12.75       16.99      5.89 o
  -8   1   5      116.60      101.06      6.82 o
  -7   1   5        7.65        6.93      5.59 o
  -6   1   5        9.78       10.65      5.18 o
  -5   1   5      273.24      349.92      8.70 o
  -4   1   5       46.53       52.19      5.04 o
  -3   1   5      375.53      416.79     10.31 o
  -2   1   5        0.55        1.69      2.18 o
  -1   1   5     1723.73     1990.33     46.79 o
   0   1   5     1122.53     1303.37     16.82 o
   1   1   5       21.86       25.59      2.98 o
   2   1   5       70.26       66.32      6.10 o
   3   1   5       47.37       63.59      5.65 o
   4   1   5     1250.29     1292.48     32.08 o
   5   1   5       56.83       48.25      4.22 o
   6   1   5      126.20      130.30      4.34 o
   7   1   5       10.10        9.28      2.12 o
   8   1   5       11.46       17.40      4.65 o
   9   1   5       80.50       79.11      7.56 o
  10   1   5        6.80       20.15      8.10 o
  11   1   5        4.27        1.85      9.51 o
  12   1   5        0.15       11.23     11.08 o
  13   1   5        0.23       11.34     10.94 o
  14   1   5       10.92       40.49     16.48 o
  15   1   5        7.81       19.09     40.00 o
 -15   2   5        0.14       -2.21     18.03 o
 -14   2   5       37.59       38.20     16.55 o
 -13   2   5       98.44       92.90     19.37 o
 -12   2   5       70.96       55.66     13.26 o
 -11   2   5       37.38       43.02     10.57 o
 -10   2   5        0.31        0.51      5.68 o
  -9   2   5       48.58       49.53      5.85 o
  -8   2   5      878.27      855.36     12.32 o
  -7   2   5      151.51      144.72      8.66 o
  -6   2   5     1296.27     1336.74     15.95 o
  -5   2   5      594.92      608.11     10.13 o
  -4   2   5      149.30      140.25      6.75 o
  -3   2   5      380.26      369.58     14.40 o
  -2   2   5     3513.80     3823.47     28.86 o
  -1   2   5      105.72       92.30      4.92 o
   1   2   5     1862.91     1881.04     17.99 o
   3   2   5        1.59       -0.21      3.18 o
   4   2   5      274.37      283.21     10.87 o
   5   2   5      308.56      301.20      9.92 o
   6   2   5      352.26      360.30      7.43 o
   7   2   5      120.97       98.01      8.72 o
   8   2   5       68.10       76.26      7.73 o
   9   2   5      198.02      198.02      9.63 o
  10   2   5        7.54       12.68      8.16 o
  11   2   5        0.28        3.17      9.10 o
  12   2   5       52.17       51.60     13.10 o
  13   2   5        1.79        4.50     13.05 o
  14   2   5        4.68       -5.08     15.08 o
 -15   3   5        0.93       12.10     22.19 o
 -14   3   5      166.58      178.19     21.60 o
 -13   3   5       24.74       42.53     17.81 o
 -12   3   5       47.22       52.69     10.82 o
 -11   3   5      118.90      119.42     11.08 o
 -10   3   5       43.03       36.89      9.37 o
  -9   3   5      234.89      238.78      9.00 o
  -8   3   5       77.81       60.11      6.16 o
  -7   3   5      103.28      101.21      5.34 o
  -6   3   5       78.72       80.13      5.27 o
  -5   3   5       64.33       64.80      5.68 o
  -4   3   5       13.75       12.60      5.16 o
  -3   3   5      261.77      273.00     16.34 o
  -2   3   5      272.17      288.15     12.43 o
  -1   3   5      146.62      167.41     10.72 o
   0   3   5      128.40      162.01      8.16 o
   1   3   5       38.08       44.47      4.98 o
   2   3   5       21.32       18.08      4.48 o
   3   3   5      326.81      292.40     21.33 o
   4   3   5      118.80      101.82      7.32 o
   5   3   5       93.21       79.00      7.06 o
   6   3   5     1485.86     1484.74     31.62 o
   7   3   5      314.47      299.47     11.27 o
   8   3   5       20.06       28.88      7.99 o
   9   3   5       53.56       48.27      9.41 o
  10   3   5      130.53      144.23     11.14 o
  11   3   5        1.65        4.42     10.20 o
  12   3   5        2.67        7.78     13.19 o
  13   3   5        4.10        1.06     14.31 o
  14   3   5       17.05       38.77     16.80 o
 -14   4   5       14.75       18.41     29.33 o
 -13   4   5       12.66       26.72     13.00 o
 -12   4   5        2.46        1.78     11.69 o
 -11   4   5       86.23      118.79     11.97 o
 -10   4   5       59.21       60.91     11.91 o
  -9   4   5        9.94        7.84      8.07 o
  -8   4   5      252.03      255.72     11.13 o
  -7   4   5       61.13       69.68      7.66 o
  -6   4   5      441.97      437.10     10.51 o
  -5   4   5      159.66      172.11      7.40 o
  -4   4   5      780.71      824.07     16.26 o
  -3   4   5      169.10      164.30      5.25 o
  -2   4   5      485.71      528.28     14.16 o
  -1   4   5      344.71      309.65     12.83 o
   0   4   5      743.83      791.19     16.48 o
   1   4   5      416.57      397.10     12.99 o
   2   4   5       13.33       10.15      5.23 o
   3   4   5      930.95     1003.44     22.68 o
   4   4   5       52.45       45.83      6.27 o
   5   4   5      114.12      116.76      8.74 o
   6   4   5        0.04        4.99      6.74 o
   7   4   5      119.87      109.00      9.08 o
   8   4   5       32.65       43.55      8.84 o
   9   4   5       47.58       67.10      9.97 o
  10   4   5       14.58        4.86     10.02 o
  11   4   5        0.22       17.32     11.32 o
  12   4   5        6.91        9.41     13.78 o
  13   4   5        4.48       21.37     18.68 o
 -13   5   5       43.74       47.54     27.62 o
 -12   5   5        3.63       -2.37     20.07 o
 -11   5   5       30.38        7.67     17.09 o
 -10   5   5       13.71       15.21     12.16 o
  -9   5   5        1.04       -1.80     11.21 o
  -8   5   5        0.02        1.08     10.17 o
  -7   5   5       42.22       54.08     10.44 o
  -6   5   5      276.11      274.52     10.63 o
  -5   5   5       10.46       14.87      6.90 o
  -4   5   5      158.54      156.05     11.16 o
  -3   5   5        0.51       -0.32     11.87 o
  -2   5   5       36.79       31.55     12.24 o
  -1   5   5      320.99      331.37     17.11 o
   0   5   5       36.59       31.59      9.43 o
   1   5   5        0.95        2.12      5.58 o
   2   5   5       46.22       41.19      7.69 o
   3   5   5        8.48        7.94      7.33 o
   4   5   5        0.94       -0.62      8.48 o
   5   5   5       51.02       52.28      8.80 o
   6   5   5      101.50      109.92     11.00 o
   7   5   5       87.04       72.63     15.97 o
   8   5   5       17.55       18.74     12.51 o
   9   5   5        0.46       -7.37     14.04 o
  10   5   5       14.12       10.84     14.84 o
  11   5   5       23.78       37.56     16.51 o
  12   5   5        0.24       19.04     18.89 o
 -12   6   5        2.60      -11.36     37.48 o
 -11   6   5        4.18       31.68     31.99 o
 -10   6   5       10.05      -25.41     31.55 o
  -9   6   5       36.60       51.36     32.60 o
  -8   6   5      233.85      197.99     36.00 o
  -7   6   5       65.63       79.14     30.22 o
  -6   6   5        2.12       19.86     13.82 o
  -5   6   5       28.11       34.23     10.62 o
  -4   6   5      103.91      102.16     11.96 o
  -3   6   5        0.03       -3.60     13.43 o
  -2   6   5       18.92       16.47     14.12 o
  -1   6   5       99.83       97.66     11.08 o
   0   6   5       88.14       86.13     11.14 o
   1   6   5      378.77      366.52     15.61 o
   2   6   5       69.35       65.20     13.03 o
   3   6   5        8.20       14.61     12.30 o
   4   6   5        9.27        8.93     13.68 o
   5   6   5       11.69       19.79     12.19 o
   6   6   5       20.83       34.60     13.19 o
   7   6   5        1.09       15.92     13.23 o
   8   6   5        1.78        1.00     14.01 o
   9   6   5        8.14        8.66     15.38 o
  10   6   5       25.99       27.49     16.87 o
  11   6   5       12.70        3.63     33.51 o
  -9   7   5        1.01        1.46     35.67 o
  -8   7   5       15.65        2.61     31.04 o
  -7   7   5        7.13        8.43     31.16 o
  -6   7   5        0.00       -3.99     30.98 o
  -5   7   5       29.97       45.16     30.73 o
  -4   7   5       33.27       41.50     30.14 o
  -3   7   5        6.28        8.66     18.17 o
  -2   7   5        4.43        1.56     16.11 o
  -1   7   5       14.03       17.45     16.13 o
   0   7   5       14.31       11.10     17.67 o
   1   7   5       52.82       62.43     25.77 o
   2   7   5        3.06      -12.52     26.91 o
   3   7   5        8.30      -22.73     22.73 o
   4   7   5       12.15        2.18     26.71 o
   5   7   5       10.38       17.02     17.15 o
   6   7   5        6.86       13.92     19.50 o
   7   7   5        0.12        7.25     19.34 o
   8   7   5        8.13       20.66     33.68 o
   9   7   5        0.40       11.88     32.88 o
  -6   8   5        2.58       28.88     33.80 o
  -5   8   5        0.70      -13.99     31.15 o
  -4   8   5        2.41       13.47     31.42 o
  -3   8   5        4.53        4.24     30.33 o
  -2   8   5        7.54       27.47     19.35 o
  -1   8   5        2.11       14.30     20.18 o
   0   8   5       23.69       30.54     19.73 o
   1   8   5        9.21        6.07     28.19 o
   2   8   5       21.83       32.17     31.15 o
   3   8   5        0.95       -9.74     29.98 o
   4   8   5       24.31       26.06     21.31 o
   5   8   5        6.85        5.20     21.03 o
   6   8   5        9.19       11.94     36.16 o
 -16   0   6      137.17      177.10     32.21 o
 -15   0   6        3.03       29.13     24.26 o
 -14   0   6       31.98       51.25     22.21 o
 -13   0   6       66.54       53.65     25.11 o
 -12   0   6      298.62      264.31     27.52 o
 -11   0   6       44.91       39.41     22.18 o
 -10   0   6      146.31      131.02     21.66 o
  -9   0   6     1479.18     1459.15     44.13 o
  -8   0   6     1272.92     1203.16     37.26 o
  -2   0   6      654.61      696.50     19.82 o
  -1   0   6     1021.44     1152.11     23.70 o
   0   0   6     1960.78     2035.94     29.76 o
   1   0   6     2152.79     2436.96     21.31 o
   2   0   6        4.81       13.26      5.79 o
   3   0   6      302.72      334.83     16.13 o
   4   0   6       12.86       14.74     10.46 o
   5   0   6      418.16      424.64     20.50 o
   6   0   6       80.20       95.85      9.87 o
   7   0   6       63.49       59.12      7.26 o
   8   0   6       72.71       80.55      8.12 o
   9   0   6        3.52        8.75      7.15 o
  10   0   6       71.03       91.54     13.35 o
  11   0   6       14.34       25.23     11.74 o
  12   0   6       65.92      101.32     20.43 o
  13   0   6        2.68       18.94     18.19 o
  14   0   6       21.15       58.55     34.23 o
 -16   1   6        7.05       23.11     34.96 o
 -15   1   6       49.32       71.41     18.61 o
 -14   1   6       22.17       52.74     18.47 o
 -13   1   6       58.34       70.57     16.22 o
 -12   1   6        0.94        6.38     15.71 o
 -11   1   6       53.18       42.77      7.80 o
 -10   1   6       45.88       41.73      7.32 o
  -9   1   6       43.74       43.42      7.13 o
  -8   1   6       31.89       40.28     10.21 o
  -7   1   6        3.93        6.55      6.81 o
  -6   1   6      134.56      127.58      9.09 o
  -5   1   6        0.85        2.13      4.33 o
  -4   1   6      245.76      234.23     10.17 o
  -3   1   6      116.63      127.62      5.65 o
  -2   1   6     3835.69     3979.24     44.62 o
  -1   1   6       37.78       35.50      5.93 o
   0   1   6     1014.99      994.50     15.10 o
   1   1   6       18.69       14.15      3.02 o
   2   1   6     2134.26     2327.37     25.10 o
   3   1   6     1982.59     2062.15     24.87 o
   4   1   6     1784.48     1871.81     25.52 o
   5   1   6        3.57        8.24      6.47 o
   6   1   6      199.95      185.40      5.07 o
   7   1   6      428.56      459.72      9.92 o
   8   1   6        5.39       11.34      5.06 o
   9   1   6       64.04       61.33      7.95 o
  10   1   6       41.48       52.97      8.24 o
  11   1   6      203.52      233.99     12.99 o
  12   1   6       51.91       57.05     11.96 o
  13   1   6       25.61       23.27     14.11 o
  14   1   6        2.44        7.22     18.63 o
 -15   2   6        6.61       27.83     20.39 o
 -14   2   6        0.13        1.55     17.59 o
 -13   2   6       17.17       33.98     15.99 o
 -12   2   6      307.78      287.34     17.31 o
 -11   2   6       83.37       71.66     11.44 o
 -10   2   6       60.36       71.66      7.80 o
  -9   2   6       79.49       68.92      6.67 o
  -8   2   6     1160.85     1108.13     16.42 o
  -7   2   6      104.50       99.45      7.32 o
  -6   2   6        4.12        5.10      5.00 o
  -5   2   6      185.52      144.19      7.18 o
  -4   2   6      263.04      259.87      7.79 o
  -3   2   6     2519.11     2653.65     36.98 o
  -2   2   6       11.35       10.55      2.93 o
  -1   2   6     2434.97     2749.45     65.90 o
   0   2   6       83.07       75.46      4.03 o
   1   2   6       78.94      111.86      7.14 o
   3   2   6      517.28      575.84     27.70 o
   4   2   6       23.00       20.65      2.65 o
   5   2   6       35.81       45.52      7.31 o
   6   2   6      877.27      900.77     21.01 o
   7   2   6        1.40       -0.40      7.43 o
   8   2   6       19.27       17.27      8.07 o
   9   2   6      149.24      144.71     10.22 o
  10   2   6        0.08        9.56      8.76 o
  11   2   6       37.46       38.56      9.94 o
  12   2   6       32.36       27.99     13.33 o
  13   2   6        1.77        0.21     13.17 o
  14   2   6        0.39       14.01     16.88 o
 -15   3   6        8.47       16.60     23.88 o
 -14   3   6        1.30       20.22     19.99 o
 -13   3   6        0.28       15.08     15.25 o
 -12   3   6       10.13       14.43     12.22 o
 -11   3   6        0.33       13.70      9.20 o
 -10   3   6      148.37      120.67     10.58 o
  -9   3   6       10.25        6.70      5.67 o
  -8   3   6       20.25       14.41      5.81 o
  -7   3   6       39.07       44.25      6.59 o
  -6   3   6       97.68       89.45      6.55 o
  -5   3   6      621.82      667.34     11.37 o
  -4   3   6      387.80      399.28     12.90 o
  -3   3   6       90.34       79.51      7.99 o
  -2   3   6     1235.84     1280.52     14.05 o
  -1   3   6        2.38        7.02      8.54 o
   0   3   6      157.22      147.07      7.06 o
   1   3   6        4.77        6.04     10.66 o
   2   3   6       91.60       90.10      4.27 o
   3   3   6        8.17        0.95      8.19 o
   4   3   6       35.64       28.14      3.37 o
   5   3   6      128.92      117.26     10.32 o
   6   3   6      670.99      663.21     16.53 o
   7   3   6       22.70       21.95      7.74 o
   8   3   6       43.87       33.26      8.63 o
   9   3   6       75.40       74.67     10.14 o
  10   3   6        7.31       10.75     10.19 o
  11   3   6        5.80        7.38     10.01 o
  12   3   6        1.29       14.84     12.43 o
  13   3   6        0.00       18.03     14.46 o
  14   3   6        4.91       -9.83     40.02 o
 -14   4   6        7.97       23.01     33.20 o
 -13   4   6        3.01       13.45     18.55 o
 -12   4   6        0.93        7.23     11.36 o
 -11   4   6       52.97       52.31     10.99 o
 -10   4   6       59.24       48.20      9.74 o
  -9   4   6       52.42       50.36      8.54 o
  -8   4   6        5.16        1.49      7.33 o
  -7   4   6       25.71       24.12      7.35 o
  -6   4   6        4.68       12.47      5.36 o
  -5   4   6       63.96       65.92      6.09 o
  -4   4   6       15.05       16.20      4.35 o
  -3   4   6      129.76      118.59      5.36 o
  -2   4   6        6.95        5.00      2.18 o
  -1   4   6        0.08        1.92      7.67 o
   0   4   6      405.33      421.98     13.45 o
   1   4   6      202.69      185.20     13.39 o
   2   4   6       74.44       70.78      7.22 o
   3   4   6       29.62       18.87      7.29 o
   4   4   6       88.09       81.60      7.04 o
   5   4   6       47.53       44.51      7.87 o
   6   4   6        9.09        9.42      8.45 o
   7   4   6       69.02       73.45      9.93 o
   8   4   6       66.36       65.47      9.43 o
   9   4   6        0.30       18.22      9.65 o
  10   4   6        0.89       11.94     10.07 o
  11   4   6        5.21        7.75     12.27 o
  12   4   6        0.60        1.11     16.44 o
  13   4   6        4.33       30.58     26.70 o
 -13   5   6        9.43       18.71     24.10 o
 -12   5   6       77.10       56.15     21.88 o
 -11   5   6       22.32       32.57     18.77 o
 -10   5   6        1.85        6.31     16.36 o
  -9   5   6       66.57       72.42     17.00 o
  -8   5   6       75.60       77.97     11.80 o
  -7   5   6       15.68        7.09      9.02 o
  -6   5   6       49.18       37.79      9.08 o
  -5   5   6       47.84       61.11      9.64 o
  -4   5   6      311.65      295.48     16.64 o
  -3   5   6       10.89        9.90     12.19 o
  -2   5   6       22.48       20.19      9.06 o
  -1   5   6      106.60       95.83     10.68 o
   0   5   6      203.81      213.15     12.66 o
   1   5   6        4.35        1.50     10.64 o
   2   5   6      219.42      207.33     16.00 o
   3   5   6       66.07       61.25      9.20 o
   4   5   6       45.59       48.33      8.98 o
   5   5   6       56.80       50.61      9.08 o
   6   5   6        0.05        0.76      9.10 o
   7   5   6       19.05       27.74     11.83 o
   8   5   6       11.20       17.58     16.38 o
   9   5   6        0.00       -1.02     14.20 o
  10   5   6       14.04        4.11     15.13 o
  11   5   6        6.48       23.47     17.60 o
  12   5   6        3.99        2.41     19.18 o
 -11   6   6        3.75       17.10     32.54 o
 -10   6   6       61.84       75.26     34.13 o
  -9   6   6       12.34       19.08     30.21 o
  -8   6   6       43.22       61.70     31.01 o
  -7   6   6       44.81       59.53     30.51 o
  -6   6   6       12.49        4.12     28.29 o
  -5   6   6       65.26       74.18     14.87 o
  -4   6   6       95.14       99.23     16.15 o
  -3   6   6        0.05        6.86     14.34 o
  -2   6   6       76.46       79.03     17.59 o
  -1   6   6      125.80      138.06     12.60 o
   0   6   6        6.19        1.77      9.91 o
   1   6   6        2.18        5.19     12.13 o
   2   6   6        0.45        9.17     12.27 o
   3   6   6       26.87       32.86     13.27 o
   4   6   6       13.90       15.68     13.41 o
   5   6   6        1.09       -1.71     12.27 o
   6   6   6       13.18       20.55     12.64 o
   7   6   6       17.16       26.94     18.67 o
   8   6   6       34.01       46.11     15.93 o
   9   6   6        0.63       13.36     15.22 o
  10   6   6        0.29      -14.54     16.92 o
  11   6   6        4.07       -3.60     34.59 o
  -9   7   6        0.01       -5.95     35.10 o
  -8   7   6       13.22       41.01     34.57 o
  -7   7   6        2.70      -10.42     32.64 o
  -6   7   6        8.15       22.51     30.27 o
  -5   7   6        6.13       16.04     27.40 o
  -4   7   6       41.70       36.03     27.95 o
  -3   7   6       20.04       23.90     16.78 o
  -2   7   6       17.67       42.52     17.57 o
  -1   7   6       19.00       31.26     17.63 o
   0   7   6        9.83       11.54     16.83 o
   1   7   6        0.09       16.51     22.10 o
   2   7   6        4.95       12.77     23.97 o
   3   7   6       27.83       30.56     25.67 o
   4   7   6       86.87       95.70     20.56 o
   5   7   6       35.83       42.99     22.14 o
   6   7   6        2.25        3.16     20.02 o
   7   7   6       32.87       33.94     19.25 o
   8   7   6       16.75       40.42     21.96 o
  -5   8   6       11.34      -11.31     31.32 o
  -4   8   6        1.27      -11.24     32.31 o
  -3   8   6       21.84       42.58     32.63 o
  -2   8   6       13.51       24.88     19.96 o
  -1   8   6       52.05       72.28     21.47 o
   0   8   6       15.59       18.23     28.58 o
   1   8   6       11.06       -3.32     28.54 o
   2   8   6        0.56       21.41     30.67 o
   3   8   6       24.53       37.79     30.68 o
   4   8   6        2.41       15.34     23.03 o
   5   8   6        0.84       24.04     31.88 o
 -16   1   7        2.63       53.38     34.06 o
 -15   1   7        0.04       31.11     18.54 o
 -14   1   7       36.91       44.76     17.42 o
 -13   1   7       22.15       24.41     15.55 o
 -12   1   7       73.43       68.09     10.20 o
 -11   1   7      107.58       85.73      8.77 o
 -10   1   7       60.65       59.37      8.04 o
  -9   1   7      257.34      226.75      9.87 o
  -8   1   7        8.75       11.51      6.54 o
  -7   1   7      115.49      104.31      9.44 o
  -6   1   7      145.27      126.91      9.60 o
  -5   1   7       50.75       62.47     10.81 o
  -4   1   7      675.16      731.58     26.17 o
  -3   1   7     3014.59     3517.16     50.89 o
  -2   1   7       15.02       14.97      9.87 o
  -1   1   7        5.89        6.97      6.22 o
   0   1   7      739.27      775.82     17.85 o
   1   1   7       92.70      121.36      5.40 o
   2   1   7      212.68      228.86     11.41 o
   3   1   7      783.54      779.70     15.02 o
   4   1   7        8.78       14.63      7.32 o
   5   1   7        8.19        9.40      8.50 o
   6   1   7        5.61       20.21      8.89 o
   7   1   7      132.40      134.76      7.95 o
   8   1   7        0.82        8.22      5.73 o
   9   1   7        5.06        5.64      8.41 o
  10   1   7        4.26       14.74      8.67 o
  11   1   7      119.23      130.47     13.50 o
  12   1   7        5.38       27.96     13.65 o
  13   1   7        3.48       -9.59     19.87 o
  14   1   7        7.66       28.47     25.71 o
 -15   2   7       13.91       43.52     22.29 o
 -14   2   7        0.50       34.14     17.24 o
 -13   2   7       46.56       47.82     17.77 o
 -12   2   7      214.68      172.44     13.49 o
 -11   2   7      152.83      123.47      9.25 o
 -10   2   7       71.34       67.77      7.50 o
  -9   2   7      266.26      248.86     10.51 o
  -8   2   7       76.75       57.26      8.11 o
  -7   2   7      228.81      214.44      8.22 o
  -6   2   7      108.52      106.80      4.41 o
  -5   2   7        7.26        5.54      4.70 o
  -4   2   7        4.97        3.45      4.14 o
  -3   2   7      267.44      216.90     14.89 o
  -2   2   7      304.02      368.40     18.27 o
  -1   2   7      382.54      445.97     10.56 o
   0   2   7        0.90        0.73      3.08 o
   1   2   7      117.36       88.51      7.59 o
   2   2   7        9.71        8.10      4.47 o
   3   2   7       67.27       74.69      6.35 o
   4   2   7        2.59        7.41      6.62 o
   5   2   7      189.95      158.41     31.89 o
   6   2   7     1005.10     1010.61     20.58 o
   7   2   7       59.17       58.99      8.24 o
   8   2   7       24.75       23.13      8.49 o
   9   2   7      102.10      124.80     12.15 o
  10   2   7        0.24       11.31      9.63 o
  11   2   7       30.99       39.87     11.76 o
  12   2   7       10.34       27.73     13.15 o
  13   2   7        6.76        3.30     16.72 o
  14   2   7        5.65       22.63     19.25 o
 -15   3   7        9.61        3.58     23.35 o
 -14   3   7       52.64       71.87     22.35 o
 -13   3   7       18.12        9.84     17.57 o
 -12   3   7        0.15       -3.05     11.82 o
 -11   3   7       41.28       37.87     12.30 o
 -10   3   7       46.55       53.70      9.40 o
  -9   3   7        7.42        9.73      5.75 o
  -8   3   7       54.98       67.56      7.41 o
  -7   3   7        1.79        0.96      5.58 o
  -6   3   7     1906.94     1866.68     47.00 o
  -5   3   7        9.24       13.11      6.11 o
  -4   3   7      691.57      665.35     13.01 o
  -3   3   7      446.36      447.11      8.95 o
  -2   3   7      713.86      699.34     13.10 o
  -1   3   7      308.14      277.08     17.45 o
   0   3   7      979.47     1013.05     30.53 o
   1   3   7      778.90      785.51     28.46 o
   2   3   7       80.83       76.78      6.32 o
   3   3   7      785.01      703.10     26.97 o
   4   3   7       33.83       29.33      6.80 o
   5   3   7      673.69      695.97     22.49 o
   6   3   7       16.55       10.85      8.07 o
   7   3   7       26.81       35.06      9.26 o
   8   3   7      221.09      172.63     12.26 o
   9   3   7      158.64      162.54     11.34 o
  10   3   7        3.62        8.98     10.04 o
  11   3   7        0.60        6.51     11.78 o
  12   3   7       12.43       13.69     15.81 o
  13   3   7        2.29       25.94     22.01 o
  14   3   7        1.70       12.75     43.52 o
 -14   4   7        0.02        3.68     28.41 o
 -13   4   7       18.20        8.18     19.57 o
 -12   4   7      189.76      174.99     21.18 o
 -11   4   7      128.89      119.21     14.78 o
 -10   4   7        0.24        4.48      8.87 o
  -9   4   7      280.63      300.98     12.54 o
  -8   4   7      150.40      151.36      9.48 o
  -7   4   7       79.19       71.33      6.89 o
  -6   4   7       81.22       70.34      6.50 o
  -5   4   7       85.57       89.98      6.32 o
  -4   4   7      586.37      578.70     11.83 o
  -3   4   7       16.11       18.44      4.13 o
  -2   4   7       47.50       45.45      8.81 o
  -1   4   7       70.12       69.10      3.71 o
   0   4   7       18.20       12.10     10.05 o
   1   4   7      307.13      287.21     15.70 o
   2   4   7       93.11       86.46     12.53 o
   3   4   7        3.21        3.88      7.55 o
   4   4   7      144.18      157.80      9.58 o
   5   4   7       14.29       11.43      6.87 o
   6   4   7        0.02        1.56      8.29 o
   7   4   7        2.36       -0.01      9.16 o
   8   4   7      379.65      364.01     17.57 o
   9   4   7       56.79       72.56     12.31 o
  10   4   7        0.31       22.68     11.86 o
  11   4   7        2.30       -3.72     14.50 o
  12   4   7       10.27       38.18     17.05 o
  13   4   7        4.79       21.69     37.32 o
 -13   5   7        0.87       25.72     23.18 o
 -12   5   7        0.05       13.64     20.81 o
 -11   5   7        0.37       23.00     18.34 o
 -10   5   7        6.69       -8.57     17.25 o
  -9   5   7        9.99       13.04     15.73 o
  -8   5   7       23.59       23.20     13.92 o
  -7   5   7       74.03       84.84     15.89 o
  -6   5   7      415.00      424.04     14.53 o
  -5   5   7      152.05      163.83     10.98 o
  -4   5   7        0.11        0.90      8.19 o
  -3   5   7       25.92       25.10     13.52 o
  -2   5   7      227.16      223.95     13.06 o
  -1   5   7       95.99      112.70     11.17 o
   0   5   7       40.02       49.48     12.61 o
   1   5   7      419.68      380.19     25.14 o
   2   5   7      324.58      325.43     18.93 o
   3   5   7      144.08      134.89     11.15 o
   4   5   7       25.81       22.04      9.69 o
   5   5   7       52.12       63.89     10.15 o
   6   5   7        8.21       15.30      9.33 o
   7   5   7        8.27       15.45     10.25 o
   8   5   7       24.34       71.61     19.29 o
   9   5   7       18.73       26.11     22.67 o
  10   5   7        1.35       -1.25     15.50 o
  11   5   7        1.64       20.86     17.99 o
  12   5   7       13.41       14.13     27.74 o
 -11   6   7       17.80       12.91     34.32 o
 -10   6   7       33.37       10.95     31.81 o
  -9   6   7        2.25        9.91     29.25 o
  -8   6   7        0.04      -16.14     30.33 o
  -7   6   7       20.74        6.53     29.19 o
  -6   6   7      151.72      143.63     32.66 o
  -5   6   7       46.82       53.57     14.66 o
  -4   6   7       32.56       45.11     15.15 o
  -3   6   7        6.55       -4.45     14.88 o
  -2   6   7       95.51       89.70     16.86 o
  -1   6   7       19.52       19.62     11.12 o
   0   6   7       26.22       19.51     12.88 o
   1   6   7       59.32       72.88     21.20 o
   2   6   7       23.54       28.11     13.57 o
   3   6   7       12.88        1.73     13.98 o
   4   6   7        3.76        7.32     13.70 o
   5   6   7        1.19       12.69     12.26 o
   6   6   7        0.76       13.12     13.75 o
   7   6   7        8.07       15.52     13.44 o
   8   6   7        0.11       -7.34     14.85 o
   9   6   7       10.94       11.78     15.81 o
  10   6   7       26.17       43.38     17.88 o
  -9   7   7        0.07      -18.77     33.04 o
  -8   7   7        5.72      -15.46     32.56 o
  -7   7   7       11.14       13.99     31.07 o
  -6   7   7       25.97       19.94     29.24 o
  -5   7   7        3.86       11.10     28.72 o
  -4   7   7        1.92        5.99     16.62 o
  -3   7   7        4.00       -8.31     17.16 o
  -2   7   7        7.99       11.36     17.49 o
  -1   7   7        0.04        7.12     17.16 o
   0   7   7       11.17        4.69     24.95 o
   1   7   7        3.01       -5.50     25.70 o
   2   7   7       37.66       46.22     26.32 o
   3   7   7      131.74      117.14     29.12 o
   4   7   7        3.31        2.80     17.15 o
   5   7   7        8.50       33.38     18.90 o
   6   7   7        5.28        8.31     21.07 o
   7   7   7        2.20       14.22     20.94 o
   8   7   7        5.67       38.15     32.84 o
  -5   8   7        2.85        3.28     34.44 o
  -4   8   7        2.04       19.31     31.84 o
  -3   8   7        1.74       -3.18     31.96 o
  -2   8   7       18.46       31.84     20.81 o
  -1   8   7       10.29       19.89     26.48 o
   0   8   7        0.86      -11.77     28.89 o
   1   8   7        0.28       12.49     28.35 o
   2   8   7       22.08       17.76     31.52 o
   3   8   7        0.35      -12.91     27.35 o
   4   8   7        7.40       15.38     22.48 o
 -15   0   8       56.00       46.99     25.50 o
 -14   0   8       83.16       66.76     26.20 o
 -13   0   8       94.92       97.33     13.63 o
 -12   0   8       27.95        4.91     15.38 o
 -11   0   8      278.56      214.23     22.41 o
 -10   0   8        5.09        3.92     18.01 o
  -4   0   8      420.66      456.91     19.47 o
  -3   0   8      657.90      855.00     24.76 o
  -2   0   8      257.43      261.77     15.44 o
  -1   0   8     2473.43     2932.63     41.44 o
   0   0   8     2401.71     2506.62     63.36 o
   1   0   8        0.10       12.73      7.73 o
   2   0   8      488.50      457.27     29.02 o
   3   0   8        0.41        5.65      6.07 o
   4   0   8      519.55      595.29     23.56 o
   5   0   8     1268.05     1412.24     36.37 o
   6   0   8      549.92      617.31     27.64 o
   7   0   8       13.24       19.35     11.46 o
   8   0   8       13.81       28.05      9.21 o
   9   0   8      294.15      290.50     16.29 o
  10   0   8        0.53       12.61     13.74 o
  11   0   8        0.29        8.91     15.69 o
  12   0   8       21.15      115.18     32.16 o
  13   0   8      197.19      210.20     36.44 o
  14   0   8       11.09       42.85     37.76 o
 -15   1   8        8.74       -1.78     24.65 o
 -14   1   8      107.35      101.64     18.50 o
 -13   1   8        3.67        4.96     16.23 o
 -12   1   8        3.93        2.35     10.00 o
 -11   1   8        0.20        3.27      9.39 o
 -10   1   8      867.19      792.92     20.13 o
  -9   1   8      263.19      252.23     16.17 o
  -8   1   8      210.28      172.87     16.86 o
  -7   1   8     1292.53     1300.97     34.40 o
  -6   1   8     1065.06     1221.08     32.02 o
  -5   1   8      701.10      713.01     25.04 o
  -4   1   8      144.31      127.68      6.43 o
  -3   1   8     1639.36     1599.67     49.37 o
  -2   1   8      146.13      132.64     12.30 o
  -1   1   8     2167.80     2271.35     24.65 o
   0   1   8        5.92        5.50      3.07 o
   1   1   8     1429.40     1568.27     21.23 o
   2   1   8      199.45      185.31      9.72 o
   3   1   8      229.06      216.32      9.41 o
   4   1   8       74.72       88.26      8.93 o
   5   1   8      372.95      400.16     20.10 o
   6   1   8       64.08       74.32     10.85 o
   7   1   8        0.22        4.67      6.94 o
   8   1   8       13.84       17.57      7.62 o
   9   1   8       26.87       31.11      9.71 o
  10   1   8       17.87       16.67     10.09 o
  11   1   8       38.14       36.41     14.17 o
  12   1   8        6.42       33.86     14.61 o
  13   1   8       19.68       49.77     16.26 o
  14   1   8        3.81       21.91     24.90 o
 -15   2   8       47.17       90.79     22.62 o
 -14   2   8        4.99        7.29     15.24 o
 -13   2   8       84.50       82.66     17.15 o
 -12   2   8        0.27        9.48     16.16 o
 -11   2   8        0.07        6.67      7.88 o
 -10   2   8      109.40      120.97      9.18 o
  -9   2   8        1.38       -0.54      7.38 o
  -8   2   8       73.37       64.11      8.66 o
  -7   2   8       23.93       16.54      8.88 o
  -6   2   8      112.05      112.74      6.33 o
  -5   2   8       64.75       72.02     10.42 o
  -4   2   8      120.14      104.32     12.71 o
  -3   2   8      666.12      767.82     25.33 o
  -2   2   8       19.28       22.29     10.61 o
  -1   2   8      244.66      267.44     17.59 o
   0   2   8     1907.68     1921.10     54.53 o
   1   2   8       44.44       51.02      7.93 o
   2   2   8      171.49      171.39      8.36 o
   3   2   8       98.90      102.21     12.54 o
   4   2   8      242.88      228.40      8.74 o
   5   2   8      116.18       95.40     17.59 o
   6   2   8       40.34       39.27     10.04 o
   7   2   8      160.73      164.79     11.28 o
   8   2   8        2.88        6.89      9.19 o
   9   2   8       31.59       34.85     10.76 o
  10   2   8        1.99        4.71     10.90 o
  11   2   8      129.15      149.36     17.04 o
  12   2   8        0.85       21.12     15.26 o
  13   2   8        1.91        5.11     17.97 o
  14   2   8       13.63      -33.29     40.69 o
 -15   3   8       29.80       31.21     22.76 o
 -14   3   8       18.72       50.02     17.82 o
 -13   3   8        0.08       12.78     15.70 o
 -12   3   8       17.05       15.36     12.65 o
 -11   3   8       12.32       18.58     11.49 o
 -10   3   8      126.53      115.87     10.51 o
  -9   3   8       64.79       79.92      8.07 o
  -8   3   8       41.98       35.88      6.45 o
  -7   3   8       92.66       75.59      8.29 o
  -6   3   8      584.49      544.61     25.36 o
  -5   3   8        2.86        4.05      5.30 o
  -4   3   8       52.73       44.34      5.40 o
  -3   3   8       24.46       19.69      3.84 o
  -2   3   8      159.57      140.14      5.90 o
  -1   3   8      589.30      537.87     23.74 o
   0   3   8      172.96      148.40     17.74 o
   1   3   8      128.64      104.30     16.40 o
   2   3   8      282.61      276.00      8.89 o
   3   3   8      362.45      365.13     15.71 o
   4   3   8      113.80      114.17      5.95 o
   5   3   8        0.38       11.28      9.46 o
   6   3   8      117.77      101.16     11.62 o
   7   3   8        4.94        5.63      9.62 o
   8   3   8      503.32      449.97     16.36 o
   9   3   8        5.48       14.77     10.70 o
  10   3   8        9.70       11.73     11.61 o
  11   3   8        1.57       16.97     13.83 o
  12   3   8        0.09       30.91     17.95 o
  13   3   8        2.40        0.99     19.20 o
 -14   4   8        3.42        2.12     29.07 o
 -13   4   8        0.12        1.91     20.21 o
 -12   4   8        7.02        6.20     17.70 o
 -11   4   8        6.29        5.49     12.06 o
 -10   4   8       98.23       89.33     12.07 o
  -9   4   8        0.50        3.91     10.08 o
  -8   4   8       22.10       13.23      7.79 o
  -7   4   8       91.20       82.84      8.44 o
  -6   4   8        1.31        1.10      5.28 o
  -5   4   8        0.53        1.59      5.22 o
  -4   4   8        2.76        7.24      5.68 o
  -3   4   8      482.02      486.12     18.72 o
  -2   4   8      393.02      387.90     17.33 o
  -1   4   8       27.01       27.29     13.33 o
   0   4   8      103.21       97.49     12.17 o
   1   4   8        4.89        7.86     11.05 o
   2   4   8      432.60      361.54     33.92 o
   3   4   8        2.78        4.06     12.81 o
   4   4   8        1.62        5.24      7.43 o
   5   4   8       42.42       39.94      8.33 o
   6   4   8        0.20       -0.17      7.64 o
   7   4   8       36.11       22.73      9.61 o
   8   4   8      140.63      138.47     12.65 o
   9   4   8        0.34        2.01     11.29 o
  10   4   8        7.48       15.42     17.38 o
  11   4   8        0.17       20.65     22.15 o
  12   4   8        3.91       21.52     21.94 o
 -13   5   8        2.23       13.87     24.54 o
 -12   5   8       10.89       17.88     20.19 o
 -11   5   8        0.25       -7.81     18.74 o
 -10   5   8       72.81       65.08     21.80 o
  -9   5   8        9.22        5.97     15.86 o
  -8   5   8       34.72       43.13     16.10 o
  -7   5   8       71.77       45.10     25.10 o
  -6   5   8      133.63      149.74     28.60 o
  -5   5   8      159.17      149.65     15.95 o
  -4   5   8      196.78      174.74     21.53 o
  -3   5   8       48.94       49.06      8.78 o
  -2   5   8       58.38       65.21     10.69 o
  -1   5   8       17.64       11.60     12.23 o
   0   5   8        6.14        7.35     11.81 o
   1   5   8      153.92      139.95     14.20 o
   2   5   8       18.70       26.97     12.77 o
   3   5   8       26.15       20.31     13.10 o
   4   5   8        2.60       -2.44      8.59 o
   5   5   8        0.68        1.60      9.16 o
   6   5   8       13.31       10.30     10.20 o
   7   5   8        1.45        5.48     10.43 o
   8   5   8        2.14        0.30     11.19 o
   9   5   8       26.31       46.70     16.72 o
  10   5   8       83.56       89.81     17.31 o
  11   5   8        1.54        9.43     19.18 o
  12   5   8        4.38       17.83     42.60 o
 -11   6   8        4.82        9.33     33.55 o
 -10   6   8       14.22      -15.75     31.93 o
  -9   6   8        0.59        2.21     29.59 o
  -8   6   8        7.13        0.93     29.66 o
  -7   6   8        1.56      -20.74     27.76 o
  -6   6   8        5.32       15.03     27.56 o
  -5   6   8        3.65        5.04     14.63 o
  -4   6   8       16.30       26.10     20.30 o
  -3   6   8        1.45        0.52     19.95 o
  -2   6   8       81.06       79.36     16.72 o
  -1   6   8        9.00       15.28     12.80 o
   0   6   8        3.54        4.23     13.23 o
   1   6   8       38.69       61.48     21.30 o
   2   6   8       39.34       67.78     16.35 o
   3   6   8       39.31       54.85     16.78 o
   4   6   8       56.81       68.15     13.10 o
   5   6   8        1.86        1.45     12.95 o
   6   6   8       10.77       24.58     13.58 o
   7   6   8       53.09       71.98     14.29 o
   8   6   8        8.66        3.03     15.08 o
   9   6   8        2.24        1.24     17.33 o
  10   6   8        7.28       42.40     25.67 o
  -9   7   8       15.21       14.40     34.20 o
  -8   7   8       73.15       81.12     35.99 o
  -7   7   8        8.40       25.55     31.05 o
  -6   7   8        4.12        1.94     29.47 o
  -5   7   8       28.70       31.79     31.29 o
  -4   7   8        9.23       13.64     17.13 o
  -3   7   8       28.19       40.27     17.98 o
  -2   7   8       50.72       67.38     18.64 o
  -1   7   8       18.54        5.22     25.55 o
   0   7   8       28.14       -0.75     24.97 o
   1   7   8       57.88       36.68     26.40 o
   2   7   8        6.00        4.02     27.10 o
   3   7   8        1.48       -5.05     25.88 o
   4   7   8        7.44        6.08     19.56 o
   5   7   8        1.42        8.16     20.26 o
   6   7   8       29.06       45.25     19.60 o
   7   7   8        0.60      -13.31     21.34 o
  -5   8   8       13.05       31.46     33.94 o
  -4   8   8        0.27       14.83     33.75 o
  -2   8   8       28.09        6.58     29.85 o
  -1   8   8        8.36       12.75     27.73 o
   0   8   8        6.63      -17.76     30.53 o
   1   8   8        2.20       15.27     32.37 o
   2   8   8        0.30      -12.17     32.00 o
   3   8   8        2.61       -4.65     32.85 o
   4   8   8        6.87       35.37     35.57 o
 -15   1   9        0.61       19.77     18.57 o
 -14   1   9        0.21        4.33     16.45 o
 -13   1   9       21.90       40.76     14.91 o
 -12   1   9       10.53       15.88      9.93 o
 -11   1   9        1.44       -4.78      9.09 o
 -10   1   9      305.28      299.68     36.36 o
  -9   1   9      390.81      398.57     23.85 o
  -8   1   9        9.41       22.06     12.59 o
  -7   1   9        0.38       -5.59     10.91 o
  -6   1   9      231.01      231.86     17.70 o
  -5   1   9      339.22      307.04     18.63 o
  -4   1   9        2.90        2.29      3.75 o
  -3   1   9        9.14        0.55      2.00 o
  -2   1   9       15.86        3.95      9.92 o
  -1   1   9     1990.63     2177.30     24.66 o
   0   1   9      162.74      174.18      7.38 o
   1   1   9        0.04        0.94      3.80 o
   2   1   9       19.85       16.58      3.92 o
   3   1   9        9.91       17.82      5.18 o
   4   1   9        4.22       13.65      5.39 o
   5   1   9       40.82       42.75      8.88 o
   6   1   9        3.36        2.87      9.24 o
   7   1   9      105.46      113.04     11.06 o
   8   1   9      137.43      143.67      9.88 o
   9   1   9       35.76       36.98      9.81 o
  10   1   9        0.20        0.76     12.92 o
  11   1   9       42.78       44.03     14.09 o
  12   1   9        0.04        9.21     15.30 o
  13   1   9       59.09       93.45     17.77 o
 -15   2   9        2.82       15.66     22.41 o
 -14   2   9        6.35        1.53     16.36 o
 -13   2   9        0.80       -0.83     15.74 o
 -12   2   9      127.30      112.47     16.33 o
 -11   2   9        1.24       -4.77      7.64 o
 -10   2   9        0.52        7.93      8.24 o
  -9   2   9       10.67       17.31      8.22 o
  -8   2   9      106.59      100.51     13.91 o
  -7   2   9       17.26       14.08      8.59 o
  -6   2   9      238.21      222.86     17.76 o
  -5   2   9       39.97       30.73     11.40 o
  -4   2   9      855.67      895.89     28.84 o
  -3   2   9      110.79      101.08     13.45 o
  -2   2   9      364.35      331.66     19.43 o
  -1   2   9     1641.43     1755.28     39.23 o
   0   2   9      210.83      218.42      6.69 o
   1   2   9       74.22       65.44      6.57 o
   2   2   9      197.94      203.19     16.39 o
   3   2   9      164.51      155.86      6.71 o
   4   2   9        4.51        4.05      5.36 o
   5   2   9      522.37      471.62     26.31 o
   6   2   9       26.58       20.61     11.43 o
   7   2   9      197.09      211.95     13.90 o
   8   2   9       99.54       99.61     11.33 o
   9   2   9       16.89       29.09     11.16 o
  10   2   9        0.67        9.06     10.79 o
  11   2   9       36.74       42.13     15.02 o
  12   2   9        0.32      -10.63     18.05 o
  13   2   9        0.12       35.66     27.47 o
 -15   3   9        0.29      -20.21     31.47 o
 -14   3   9        8.95        9.24     20.92 o
 -13   3   9       90.09      126.62     34.39 o
 -12   3   9       25.24       47.34     12.93 o
 -11   3   9      221.88      226.30     14.79 o
 -10   3   9      185.39      183.95     11.13 o
  -9   3   9      465.65      428.33     19.88 o
  -8   3   9        0.14        7.61      7.46 o
  -7   3   9      616.10      657.52     21.26 o
  -6   3   9        1.07        2.47      5.60 o
  -5   3   9       41.41       41.38      5.38 o
  -4   3   9      139.34      106.42     16.89 o
  -3   3   9       37.04       34.28     10.00 o
  -2   3   9      354.90      346.96     15.41 o
  -1   3   9      117.19       83.68     11.41 o
   0   3   9        1.21        3.34      4.77 o
   1   3   9       87.91       89.79      5.81 o
   2   3   9       10.38        5.96      5.73 o
   3   3   9        1.21        5.82      4.79 o
   4   3   9       15.31       16.34      4.41 o
   5   3   9       16.80       15.51      9.10 o
   6   3   9      112.19      128.46     15.39 o
   7   3   9       20.27       11.94      9.47 o
   8   3   9      183.46      169.21     13.21 o
   9   3   9        4.04        8.63     11.10 o
  10   3   9        0.56        8.27     11.82 o
  11   3   9       11.49        2.83     12.89 o
  12   3   9        0.63        2.71     20.96 o
  13   3   9        0.07      -14.93     39.17 o
 -14   4   9       32.14       62.65     32.53 o
 -13   4   9       20.59       56.12     19.59 o
 -12   4   9       81.98       89.66     20.35 o
 -11   4   9       11.97        6.14     12.82 o
 -10   4   9       11.12       13.09     11.43 o
  -9   4   9        0.39        5.56     11.62 o
  -8   4   9      165.40      141.85     13.63 o
  -7   4   9        5.24       -2.19      9.26 o
  -6   4   9       16.93       15.37      8.20 o
  -5   4   9       39.66       40.71      5.96 o
  -4   4   9     1918.73     1811.42     25.28 o
  -3   4   9      282.57      263.33      8.42 o
  -2   4   9        9.31        8.98      5.34 o
  -1   4   9      126.38       92.65     15.24 o
   0   4   9      255.25      229.22     20.15 o
   1   4   9      217.22      199.63     15.43 o
   2   4   9       74.55       98.98     14.60 o
   3   4   9      736.12      707.01     37.52 o
   4   4   9       75.65       84.09     16.34 o
   5   4   9      185.09      170.63     11.19 o
   6   4   9        3.77        7.56      8.36 o
   7   4   9       46.95       45.69      8.81 o
   8   4   9        5.99       10.88     10.51 o
   9   4   9        0.17        9.14     11.53 o
  10   4   9      181.72      203.24     17.99 o
  11   4   9       39.42       40.80     19.18 o
  12   4   9        2.57       22.57     31.91 o
 -13   5   9       16.09       29.62     24.69 o
 -12   5   9       15.24       11.92     20.84 o
 -11   5   9       34.81       40.17     18.21 o
 -10   5   9       57.91       78.11     18.43 o
  -9   5   9       57.33       50.83     16.45 o
  -8   5   9       54.13       53.99     27.93 o
  -7   5   9       21.73       49.21     25.61 o
  -6   5   9       91.58       89.45     14.89 o
  -5   5   9      162.87      197.92     30.63 o
  -4   5   9       71.64       69.69     14.40 o
  -3   5   9       72.93       75.41     15.46 o
  -2   5   9      121.28      119.55     14.10 o
  -1   5   9        1.45       -6.09     11.71 o
   0   5   9       34.58       32.57     13.56 o
   1   5   9        2.60       10.95     16.10 o
   2   5   9        3.22        0.18     12.94 o
   3   5   9       66.19       73.67     14.02 o
   4   5   9      101.71       74.97     13.02 o
   5   5   9       10.83       20.96      9.63 o
   6   5   9        6.71       13.30     10.14 o
   7   5   9        1.91        6.11     11.28 o
   8   5   9        0.77        4.95     11.83 o
   9   5   9        2.97       23.82     12.60 o
  10   5   9       27.39       59.09     15.87 o
  11   5   9        5.16       -3.44     24.10 o
 -11   6   9        0.73       37.77     33.38 o
 -10   6   9        6.80       29.87     32.37 o
  -9   6   9        0.80       -8.22     29.23 o
  -8   6   9        1.42      -12.41     29.29 o
  -7   6   9       36.17       44.01     29.31 o
  -6   6   9       17.57       19.39     28.62 o
  -5   6   9       11.87       25.21     15.63 o
  -4   6   9       18.26       18.81     15.54 o
  -3   6   9       10.32       28.73     16.16 o
  -2   6   9       15.02       20.00     13.17 o
  -1   6   9        6.21       12.43     14.45 o
   0   6   9       30.37       33.01     14.44 o
   1   6   9       51.23       62.00     16.79 o
   2   6   9       16.49        8.08     15.05 o
   3   6   9       54.52       61.21     15.99 o
   4   6   9      115.02      114.13     15.50 o
   5   6   9       29.21       50.91     14.47 o
   6   6   9        1.08       18.18     14.02 o
   7   6   9        0.12       -0.31     14.30 o
   8   6   9        5.41       14.73     15.30 o
   9   6   9        0.97       -0.14     19.05 o
  -8   7   9       11.82       -6.49     33.84 o
  -7   7   9        0.39      -15.57     34.10 o
  -6   7   9        0.02      -14.91     29.10 o
  -5   7   9       10.91       43.15     31.14 o
  -4   7   9       58.19       74.86     19.47 o
  -3   7   9        9.74        7.54     23.88 o
  -2   7   9       33.33       67.84     25.68 o
  -1   7   9        2.96       -5.99     25.23 o
   0   7   9       43.80       32.52     26.30 o
   1   7   9       19.42       27.86     25.11 o
   2   7   9       25.47       24.44     28.68 o
   4   7   9       27.41       23.93     19.98 o
   5   7   9       35.77       48.02     20.01 o
   6   7   9        0.23        4.48     22.16 o
   7   7   9        0.85       36.79     31.74 o
  -2   8   9        9.12       51.98     31.26 o
  -1   8   9        3.43       18.71     28.59 o
   0   8   9        0.43      -23.59     31.73 o
   1   8   9        4.75       14.23     32.28 o
   2   8   9        0.22       11.83     30.22 o
 -15   0  10       18.16       -3.86     23.76 o
 -14   0  10       46.08       76.49     27.19 o
 -13   0  10       18.36       17.27     13.97 o
 -12   0  10       51.01       46.41     14.10 o
 -11   0  10       91.16      113.10     13.95 o
 -10   0  10        1.78        3.01     14.14 o
  -9   0  10       64.62       44.97     15.02 o
  -8   0  10     2193.56     2170.86     48.97 o
  -7   0  10     2458.78     2523.10     50.45 o
  -6   0  10      376.20      376.08     20.97 o
  -5   0  10     1273.29     1305.96     34.70 o
  -4   0  10      625.77      695.60     25.70 o
  -3   0  10      856.90      887.64     27.77 o
  -2   0  10       18.15        9.53      7.23 o
  -1   0  10      577.95      452.42     14.40 o
   0   0  10       90.78       88.02      6.16 o
   1   0  10     4077.10     4191.63     29.64 o
   2   0  10        2.80        1.92      5.57 o
   3   0  10      867.51      877.93     15.61 o
   4   0  10       22.44       21.90     11.86 o
   5   0  10       12.59       20.15     13.50 o
   6   0  10       92.52      111.50     17.11 o
   7   0  10      265.92      239.73     22.24 o
   8   0  10      143.01      143.22     15.49 o
   9   0  10       42.23       28.56     13.70 o
  10   0  10        8.28        2.45     14.34 o
  11   0  10       30.02        4.02     15.99 o
  13   0  10       69.06      193.50     39.28 o
 -15   1  10       36.02       38.57     18.91 o
 -14   1  10       59.16       82.77     18.28 o
 -13   1  10      124.46      107.07     17.99 o
 -12   1  10       58.90       57.24     10.58 o
 -11   1  10      216.97      196.75     15.15 o
 -10   1  10        8.11        8.11     10.14 o
  -9   1  10       46.34       54.73     14.49 o
  -8   1  10      117.58      117.06     17.14 o
  -7   1  10       26.85       10.23     12.38 o
  -6   1  10        6.19        8.92     12.14 o
  -5   1  10      375.16      382.29     21.63 o
  -4   1  10      132.20      136.32      6.10 o
  -3   1  10      287.16      214.90     36.27 o
  -2   1  10      514.11      528.22     17.00 o
  -1   1  10       15.44       14.07      2.68 o
   0   1  10        4.12        7.09      3.51 o
   1   1  10      224.17      203.71      6.70 o
   2   1  10     1134.45     1174.96     18.41 o
   3   1  10       14.92       16.13      4.51 o
   4   1  10      159.94      143.65      8.13 o
   5   1  10       37.14       38.99      9.38 o
   6   1  10       46.32       45.20     10.75 o
   7   1  10      207.06      215.81     15.64 o
   8   1  10        5.56       12.84      8.08 o
   9   1  10       38.80       31.50     10.79 o
  10   1  10        0.47        4.56     14.00 o
  11   1  10       42.67       25.43     14.35 o
  12   1  10        0.10        0.24     29.08 o
  13   1  10       26.53       61.55     17.77 o
 -15   2  10        0.59       -0.19     32.46 o
 -14   2  10        7.23        3.97     16.22 o
 -13   2  10        6.35       -0.99     15.09 o
 -12   2  10      130.75      139.69     18.15 o
 -11   2  10        1.53        5.89      9.39 o
 -10   2  10       74.89       61.01     11.71 o
  -9   2  10       16.20       27.54     10.52 o
  -8   2  10      371.34      296.53     21.11 o
  -7   2  10      291.54      279.59     19.69 o
  -6   2  10       13.45        9.40     12.26 o
  -5   2  10     1345.35     1367.81     36.84 o
  -4   2  10      435.87      412.27     22.10 o
  -3   2  10      228.75      202.89     12.46 o
  -2   2  10        5.88       22.17     11.01 o
  -1   2  10      552.60      597.26     25.63 o
   0   2  10      197.23      177.92     17.11 o
   1   2  10      317.29      322.89     13.22 o
   2   2  10      155.26      137.98      7.83 o
   3   2  10       64.22       63.88      5.95 o
   4   2  10      352.52      337.40     10.11 o
   5   2  10       11.47       -3.06     14.50 o
   6   2  10       76.31       67.86     17.20 o
   7   2  10       12.17       14.63     10.71 o
   8   2  10        2.61       13.98     10.44 o
   9   2  10       20.78       26.56     10.81 o
  10   2  10       31.16       56.67     12.54 o
  11   2  10        0.17       14.71     15.03 o
  12   2  10        8.49       19.00     15.58 o
  13   2  10        1.37        7.01     19.01 o
 -15   3  10        1.24      -22.11     33.00 o
 -14   3  10        5.52       26.53     19.26 o
 -13   3  10       23.64       16.13     16.44 o
 -12   3  10       49.96       36.46     23.58 o
 -11   3  10       19.83       10.32     12.00 o
 -10   3  10        6.90       10.75      9.85 o
  -9   3  10       17.86       26.56      9.17 o
  -8   3  10      345.78      324.89     13.82 o
  -7   3  10       12.59        5.29     10.08 o
  -6   3  10        1.98       11.51     12.47 o
  -5   3  10       62.43       61.10     14.44 o
  -4   3  10      178.68      181.24     17.92 o
  -3   3  10        5.00        8.38     10.04 o
  -2   3  10      127.20      120.39     12.21 o
  -1   3  10      637.24      697.74     30.19 o
   0   3  10      101.19       84.66     14.36 o
   1   3  10      435.18      444.43     43.38 o
   2   3  10      134.15      118.80      8.86 o
   3   3  10        3.11        3.91      5.23 o
   4   3  10       67.09       59.73      5.68 o
   5   3  10       70.87       67.30     14.31 o
   6   3  10       25.92       28.47     10.82 o
   7   3  10       72.83       76.53     11.55 o
   8   3  10       32.63       41.75     11.35 o
   9   3  10        0.70        3.45     11.43 o
  10   3  10        6.79       14.23     12.10 o
  11   3  10        0.17       15.46     13.15 o
  12   3  10        1.17       51.92     20.82 o
  13   3  10       11.90       12.89     42.32 o
 -14   4  10       39.22       55.26     33.97 o
 -13   4  10       30.18       39.92     18.98 o
 -12   4  10        1.82        1.07     17.04 o
 -11   4  10        3.77        1.58     17.18 o
 -10   4  10       10.99        7.07     11.37 o
  -9   4  10        1.73        5.71      9.36 o
  -8   4  10       13.29       19.33      8.58 o
  -7   4  10        0.09        3.66      7.77 o
  -6   4  10        6.38        5.40      8.97 o
  -5   4  10      178.00      176.88     24.69 o
  -3   4  10       35.31       43.08     15.47 o
  -2   4  10      101.14       95.68     16.11 o
  -1   4  10        6.64        3.43     13.24 o
   0   4  10        2.25       -2.36     16.40 o
   1   4  10       58.73       43.92     17.82 o
   2   4  10       44.10       34.52     20.15 o
   3   4  10       17.24       19.75      7.05 o
   4   4  10        0.88       12.78     10.52 o
   5   4  10       84.63       71.94     10.22 o
   6   4  10        3.95        2.48      8.57 o
   7   4  10       22.07       21.71      9.90 o
   8   4  10       14.04        8.28      9.97 o
   9   4  10        6.02        3.89     13.69 o
  10   4  10      116.76       84.24     15.74 o
  11   4  10        3.94       42.57     26.14 o
  12   4  10        0.78      161.47     36.49 o
 -13   5  10        7.49       26.79     24.55 o
 -12   5  10       34.11       40.98     22.07 o
 -11   5  10        0.29        7.28     19.31 o
 -10   5  10       61.67       76.23     23.96 o
  -9   5  10        0.03        2.06     23.14 o
  -8   5  10        5.47       10.22     27.36 o
  -7   5  10        6.41       15.32     24.98 o
  -6   5  10       10.28       10.75     13.63 o
  -5   5  10        1.32       13.69     13.89 o
  -4   5  10       38.38       31.63     13.71 o
  -3   5  10        5.57       10.52     17.70 o
  -2   5  10      243.83      224.45     17.50 o
  -1   5  10       59.87       38.52     12.54 o
   0   5  10       57.57       46.93     13.60 o
   1   5  10       92.67       96.61     18.79 o
   2   5  10        5.71       10.27     13.02 o
   3   5  10        3.67        3.02     15.17 o
   4   5  10       73.25       90.84     14.28 o
   5   5  10       20.41       31.75     10.97 o
   6   5  10        0.12       13.87     10.73 o
   7   5  10        0.01       -1.70     12.03 o
   8   5  10        0.02       -3.52     12.12 o
   9   5  10       42.26       26.00     14.15 o
  10   5  10       53.78       75.23     25.61 o
  11   5  10        0.78       47.79     28.40 o
 -11   6  10       11.61       -5.12     34.18 o
 -10   6  10       12.79       -0.73     31.57 o
  -9   6  10       10.86       33.44     31.13 o
  -8   6  10       34.70       39.29     30.90 o
  -7   6  10        5.42      -14.47     29.62 o
  -6   6  10       62.45       40.41     29.18 o
  -5   6  10       35.93       59.42     18.06 o
  -4   6  10       43.99       67.00     23.47 o
  -3   6  10      130.41      142.21     26.37 o
  -2   6  10        4.33       14.60     14.14 o
  -1   6  10       18.60       12.98     13.87 o
   0   6  10       59.69       61.65     15.28 o
   1   6  10        5.28       16.24     15.22 o
   2   6  10        6.51       13.77     14.91 o
   3   6  10       72.27       84.77     18.28 o
   4   6  10        6.88       21.61     13.07 o
   5   6  10        6.92       -3.63     13.09 o
   6   6  10        0.02        0.44     14.00 o
   7   6  10        2.62        8.74     15.09 o
   8   6  10       14.68       16.94     17.97 o
   9   6  10        0.28       15.85     22.56 o
  -8   7  10        5.10       24.01     33.18 o
  -7   7  10        1.77       41.93     33.48 o
  -6   7  10       29.05       35.03     30.64 o
  -4   7  10        3.51       -1.54     23.89 o
  -3   7  10       22.48       44.99     26.63 o
  -2   7  10        3.79       10.06     24.26 o
  -1   7  10        2.30        4.02     27.64 o
   0   7  10       42.58       54.77     28.67 o
   1   7  10        2.00       12.82     24.90 o
   2   7  10        0.13       -3.52     17.73 o
   3   7  10        0.33        5.78     17.73 o
   4   7  10        0.59        5.02     15.24 o
   5   7  10        6.18       55.79     20.27 o
   6   7  10       44.90       55.74     17.61 o
   7   7  10        1.66        8.66     36.97 o
  -2   8  10        0.12      -22.63     32.70 o
  -1   8  10       20.34       35.44     30.17 o
   0   8  10       32.49        7.47     29.40 o
   1   8  10       24.96       27.57     30.02 o
   2   8  10       22.72       13.16     35.41 o
 -15   1  11        7.05       23.29     20.44 o
 -14   1  11        0.92      -15.92     17.24 o
 -13   1  11        1.38        9.02     11.81 o
 -12   1  11       48.35       45.76     11.28 o
 -11   1  11        2.04       22.51     14.70 o
 -10   1  11       15.90       18.72     15.23 o
  -9   1  11       92.64       71.03     17.44 o
  -8   1  11      165.54      141.77     19.22 o
  -7   1  11      127.62      119.67     16.96 o
  -6   1  11       35.98       30.78     13.70 o
  -5   1  11      282.23      346.65     21.36 o
  -4   1  11      241.46      204.71     24.25 o
  -3   1  11        1.70        0.45      2.37 o
  -2   1  11      361.38      326.56     10.81 o
  -1   1  11      140.77      123.82      4.76 o
   0   1  11        6.81        6.94      3.69 o
   1   1  11        3.25        2.81      3.72 o
   2   1  11       85.19       82.83      5.09 o
   3   1  11       58.75       52.16      5.49 o
   4   1  11        9.77        7.74      5.18 o
   5   1  11      163.39      167.97     12.46 o
   6   1  11       54.19       59.10     11.57 o
   7   1  11       41.76       45.33     11.87 o
   8   1  11       14.94       21.58      8.52 o
   9   1  11       89.10       79.79     11.89 o
  10   1  11       42.51       29.67     17.53 o
  11   1  11        2.11        5.30     14.41 o
  12   1  11        2.63       11.14     16.42 o
  13   1  11       14.91      129.30     25.13 o
 -15   2  11       13.64       -9.27     21.66 o
 -14   2  11       14.16       14.16     15.90 o
 -13   2  11       34.49       27.45     15.79 o
 -12   2  11       26.30       12.41     11.37 o
 -11   2  11      192.42      198.17     16.23 o
 -10   2  11       60.60       55.23     11.18 o
  -9   2  11      188.01      174.09     19.09 o
  -8   2  11      204.53      216.43     20.17 o
  -7   2  11      815.82      760.28     30.66 o
  -6   2  11       39.01       36.62     12.57 o
  -5   2  11      247.26      252.88     19.28 o
  -4   2  11        2.68        7.33     11.02 o
  -3   2  11       80.60       68.98     10.31 o
  -2   2  11       67.33       61.63     12.13 o
  -1   2  11       91.21       75.31     10.79 o
   0   2  11       78.69       85.12      6.42 o
   1   2  11      849.40      895.00     16.05 o
   2   2  11        7.38        8.80      5.64 o
   3   2  11       32.06       30.58      5.84 o
   4   2  11        0.83        6.76      5.23 o
   5   2  11       11.92       25.34     12.51 o
   6   2  11       18.07       42.45     19.52 o
   7   2  11       11.15       16.96     13.44 o
   8   2  11       27.27       31.87     11.78 o
   9   2  11        5.31       13.70     11.25 o
  10   2  11       11.20        6.42     11.66 o
  11   2  11        0.21        4.04     19.45 o
  12   2  11        0.77       16.17     18.07 o
 -15   3  11        4.21       -3.88     37.35 o
 -14   3  11        7.21        3.09     19.02 o
 -13   3  11        3.32        5.94     16.11 o
 -12   3  11        0.91        7.38     14.46 o
 -11   3  11        0.95        6.02     13.72 o
 -10   3  11      168.16      168.75     14.22 o
  -9   3  11        0.19        8.56     10.25 o
  -8   3  11        9.29        4.91     12.62 o
  -7   3  11       22.06       16.01     12.78 o
  -6   3  11      388.62      364.53     23.64 o
  -5   3  11       26.98       25.43     13.64 o
  -4   3  11      103.11      101.59     17.70 o
  -3   3  11      350.24      342.65     16.59 o
  -2   3  11      874.63      854.80     61.99 o
  -1   3  11      589.22      572.69     29.35 o
   0   3  11       66.06       40.22     13.64 o
   1   3  11      511.88      460.76     12.97 o
   2   3  11       97.11       90.32      7.05 o
   3   3  11      107.40      104.81      6.99 o
   4   3  11        2.64        7.79      5.33 o
   5   3  11      269.47      274.43     14.77 o
   6   3  11       13.78        9.60     10.69 o
   7   3  11      149.59      162.07     12.60 o
   8   3  11        4.92       18.37     11.37 o
   9   3  11        1.62        4.62     11.84 o
  10   3  11       39.90       45.11     12.69 o
  11   3  11        1.99       -8.65     15.89 o
  12   3  11        8.46       48.53     18.28 o
 -13   4  11       14.32       31.21     25.99 o
 -12   4  11        4.29        3.88     23.47 o
 -11   4  11      156.48      184.23     28.57 o
 -10   4  11      171.34      171.31     29.34 o
  -9   4  11      310.57      340.29     15.16 o
  -8   4  11       32.70       46.17     10.19 o
  -7   4  11      214.30      185.55     17.25 o
  -6   4  11      148.48      174.36     20.51 o
  -3   4  11      137.35      152.36     22.65 o
  -2   4  11      770.92      750.46     33.86 o
  -1   4  11       79.93       56.32     18.99 o
   0   4  11       21.07       24.23     16.82 o
   1   4  11        2.01        1.61     18.38 o
   2   4  11        1.24        4.73     17.71 o
   3   4  11       13.34       34.22     14.16 o
   4   4  11        5.25        7.43     10.79 o
   5   4  11        0.30        1.18     10.10 o
   6   4  11        3.90       11.51     10.59 o
   7   4  11       12.13       19.59      9.63 o
   8   4  11       10.87       11.30     10.71 o
   9   4  11        0.31       -4.19     12.60 o
  10   4  11       38.02       33.22     14.35 o
  11   4  11        9.36       25.02     15.09 o
 -13   5  11        1.83       24.76     34.61 o
 -12   5  11       65.11       34.57     32.23 o
 -11   5  11        7.81       15.73     20.48 o
 -10   5  11       12.76       35.56     19.09 o
  -9   5  11        0.14       16.45     27.34 o
  -8   5  11        0.02       18.07     27.65 o
  -7   5  11        7.39       22.87     24.78 o
  -6   5  11       19.07       18.71     16.54 o
  -5   5  11       15.19       37.03     18.96 o
  -4   5  11       18.46       37.99     18.12 o
  -3   5  11        0.52        9.23     13.31 o
  -2   5  11      297.69      312.92     19.10 o
  -1   5  11       68.61       65.44     13.54 o
   0   5  11        5.71        6.56     12.69 o
   1   5  11        2.64        5.47     12.95 o
   2   5  11       71.43       81.39     14.72 o
   3   5  11      109.54       95.70     18.38 o
   4   5  11       18.76       32.13     13.18 o
   5   5  11      114.46      128.93     17.21 o
   6   5  11       31.79       64.70     12.52 o
   7   5  11       23.32       21.58     12.00 o
   8   5  11        1.88        9.84     15.75 o
   9   5  11        2.85      -10.15     14.48 o
  10   5  11        0.03        6.90     19.78 o
 -11   6  11        3.30       62.07     35.51 o
 -10   6  11        3.95       33.02     32.69 o
  -9   6  11       21.00       32.08     30.43 o
  -8   6  11       96.58       82.28     32.01 o
  -7   6  11       26.88       34.46     30.79 o
  -5   6  11       17.88       30.83     22.54 o
  -4   6  11       62.20       79.31     23.67 o
  -3   6  11       69.40       57.43     25.25 o
  -2   6  11       13.64       25.32     15.46 o
  -1   6  11        1.86       11.56     14.76 o
   0   6  11      137.43      143.83     19.47 o
   1   6  11       28.09       26.55     16.18 o
   2   6  11       11.60       30.44     16.79 o
   3   6  11        0.29       16.89     17.56 o
   4   6  11        2.74       -3.92     14.10 o
   5   6  11        5.88       17.29     14.66 o
   6   6  11       67.70       63.64     16.33 o
   7   6  11       25.77       40.10     15.93 o
   8   6  11        9.26       20.04     18.24 o
  -4   7  11        0.23       -8.38     25.78 o
  -3   7  11       11.09       32.87     28.11 o
  -2   7  11        7.35        7.14     24.98 o
  -1   7  11        1.56        2.22     26.77 o
   0   7  11        6.10       10.61     17.55 o
   1   7  11        1.10       -3.27     20.85 o
   2   7  11        0.03       13.82     18.53 o
   3   7  11       33.63       58.72     20.35 o
   4   7  11       21.19       12.03     16.16 o
   5   7  11        0.52        6.92     20.43 o
   6   7  11        4.15      -15.07     31.15 o
  -2   8  11       31.47       17.32     32.25 o
  -1   8  11        6.66        2.63     34.73 o
   0   8  11        0.28      -12.57     34.37 o
 -15   0  12      162.80      180.75     33.33 o
 -14   0  12       55.81       47.53     18.14 o
 -13   0  12      163.01      156.27     17.96 o
 -12   0  12      168.00      132.52     16.48 o
 -11   0  12      327.33      366.82     27.99 o
 -10   0  12        0.24        3.49     15.96 o
  -9   0  12      559.63      513.01     29.42 o
  -8   0  12      122.09       94.50     17.04 o
  -7   0  12       92.58       57.18     16.83 o
  -6   0  12      832.06      826.34     32.13 o
  -5   0  12      355.66      353.19     23.23 o
  -4   0  12       89.13      102.15     14.91 o
  -3   0  12        8.09       15.64     12.07 o
  -2   0  12      135.77      127.48     11.26 o
  -1   0  12      383.81      372.59     14.58 o
   0   0  12      528.51      574.88     12.61 o
   1   0  12      443.48      425.23     18.72 o
   2   0  12       33.84       34.54      6.95 o
   3   0  12        1.45        9.33      6.58 o
   4   0  12      591.18      583.59     46.48 o
   5   0  12       38.83       31.56     10.88 o
   6   0  12       79.98       77.42     17.34 o
   7   0  12      100.91      109.02     18.52 o
   8   0  12        1.75       20.08     17.42 o
   9   0  12       38.10       70.61     16.67 o
  10   0  12       25.20       30.75     22.06 o
  11   0  12       81.50       83.23     18.70 o
  12   0  12        2.78       14.55     33.00 o
 -15   1  12        5.95      -17.97     21.88 o
 -14   1  12       72.65       61.63     14.40 o
 -13   1  12        4.70        5.52     15.70 o
 -12   1  12       18.57       14.06     11.57 o
 -11   1  12       17.94       22.92     12.67 o
 -10   1  12       77.96       61.73     18.59 o
  -9   1  12       86.34       75.31     17.35 o
  -8   1  12       70.77       56.72     15.97 o
  -7   1  12        0.12        5.36     14.14 o
  -6   1  12     1176.28     1162.44     38.43 o
  -5   1  12     2448.48     2556.19     53.28 o
  -4   1  12        4.02        4.52      5.11 o
  -3   1  12     1380.65     1429.85     25.41 o
  -2   1  12      227.19      208.43      8.78 o
  -1   1  12      278.56      246.33     12.75 o
   0   1  12        9.52       11.73      3.81 o
   1   1  12      278.52      243.64      6.64 o
   2   1  12       64.11       61.27      5.20 o
   3   1  12     1173.32     1179.26     18.26 o
   4   1  12      122.58      121.11      7.31 o
   5   1  12       70.93       76.74      8.00 o
   6   1  12      100.85      108.42     12.79 o
   7   1  12       13.03        9.73     10.81 o
   8   1  12       40.08       48.12     14.25 o
   9   1  12       24.51       20.50     10.91 o
  10   1  12        2.42       -0.43     13.74 o
  11   1  12        0.63      -15.34     15.34 o
  12   1  12        0.11        6.00     23.40 o
 -15   2  12       14.06       18.70     27.79 o
 -14   2  12        8.22       -2.79     26.50 o
 -13   2  12       10.74       21.08     23.51 o
 -12   2  12       82.16      100.92     12.69 o
 -11   2  12       57.15       53.02     12.25 o
 -10   2  12      236.26      268.69     21.72 o
  -9   2  12       76.47       65.85     16.04 o
  -8   2  12        1.20       13.68     14.50 o
  -7   2  12       11.12       13.39     13.58 o
  -6   2  12      387.01      379.24     24.53 o
  -5   2  12       37.26       39.03     14.27 o
  -4   2  12      106.14      112.52     16.69 o
  -3   2  12      832.24      838.27     23.10 o
  -2   2  12      131.47      126.89     12.02 o
  -1   2  12       45.35       41.26      6.17 o
   0   2  12      254.82      213.79     11.73 o
   1   2  12      102.28      105.72      7.34 o
   2   2  12       23.04       15.14      6.19 o
   3   2  12        0.32        3.07      6.02 o
   4   2  12      101.54       94.42      7.56 o
   5   2  12        1.16        5.54      8.47 o
   6   2  12       21.36       33.36     13.46 o
   7   2  12       28.72       32.85     17.85 o
   8   2  12        3.35        6.94     10.96 o
   9   2  12      103.68      104.04     13.55 o
  10   2  12        8.96       26.09     12.89 o
  11   2  12        3.76        9.69     15.39 o
  12   2  12        2.04      -10.76     18.72 o
 -15   3  12        3.63       -1.17     39.62 o
 -14   3  12       51.84       56.55     19.89 o
 -13   3  12        0.13       20.57     24.91 o
 -12   3  12        6.89       20.92     15.52 o
 -11   3  12        7.15       -0.53     12.75 o
 -10   3  12       21.36       27.91     12.36 o
  -9   3  12       20.04       16.70     10.84 o
  -8   3  12       64.91       54.34     15.51 o
  -7   3  12       61.49       86.12     16.27 o
  -6   3  12        1.73       16.97     14.25 o
  -5   3  12       28.09       15.71     15.21 o
  -4   3  12       30.38       23.70     13.85 o
  -3   3  12        5.91        9.64     11.26 o
  -2   3  12       16.22       12.47     10.41 o
  -1   3  12       13.72       29.01     17.56 o
   0   3  12      371.43      347.20     23.57 o
   1   3  12      139.62      143.35      8.20 o
   2   3  12       12.35       14.36      5.74 o
   3   3  12        0.08        3.41      5.82 o
   4   3  12       31.49       27.98      8.82 o
   5   3  12        9.36       10.61      9.01 o
   6   3  12       32.53       50.23      9.42 o
   7   3  12        5.48        8.47     11.06 o
   8   3  12        7.70        5.73      9.55 o
   9   3  12       27.92       35.47     12.86 o
  10   3  12        2.43       17.62     13.44 o
  11   3  12        0.64        5.85     17.91 o
  12   3  12        4.12       13.28     40.19 o
 -13   4  12        9.36       -9.72     28.33 o
 -12   4  12        1.90        5.71     24.52 o
 -11   4  12        7.24        6.28     22.73 o
 -10   4  12       14.04       30.90     18.29 o
  -9   4  12       11.40       22.55     16.63 o
  -8   4  12       61.74       47.40     10.93 o
  -7   4  12        0.10        2.39      9.62 o
  -6   4  12       65.03       72.47     17.63 o
  -3   4  12       28.95       55.21     16.50 o
  -2   4  12        9.84        7.85     16.26 o
  -1   4  12        0.75       21.11     18.46 o
   0   4  12       91.57       49.61     16.99 o
   1   4  12       49.43       46.30     20.56 o
   2   4  12        0.03        3.99      9.16 o
   3   4  12      341.25      284.27     20.10 o
   4   4  12        9.14       10.56     11.69 o
   5   4  12        0.03        6.55     12.63 o
   6   4  12        3.40        9.21     10.20 o
   7   4  12        0.03        7.09     10.46 o
   8   4  12       14.51        7.61     11.84 o
   9   4  12        0.23       -7.28     13.15 o
  10   4  12        5.73        1.92     14.27 o
  11   4  12        4.36        0.64     25.47 o
 -12   5  12       20.91       47.17     34.02 o
 -11   5  12        4.78       12.50     29.50 o
 -10   5  12       16.03       25.38     24.80 o
  -6   5  12        1.10       -3.88     17.57 o
  -5   5  12       42.57       44.76     19.50 o
  -4   5  12       56.82       53.20     20.25 o
  -3   5  12       76.61       73.82     14.73 o
  -2   5  12       59.48       81.86     15.95 o
  -1   5  12       32.50       34.39     15.26 o
   0   5  12       22.55       28.51     14.85 o
   1   5  12        0.01       -2.28     14.49 o
   2   5  12        8.16        9.77     14.66 o
   3   5  12        6.25       10.54     14.47 o
   4   5  12       16.99       28.18     14.31 o
   5   5  12       13.77       13.13     13.59 o
   6   5  12       15.18       15.63     11.64 o
   7   5  12       28.79       23.66     12.78 o
   8   5  12        5.14       -5.49     13.48 o
   9   5  12       10.64        8.44     17.79 o
  -5   6  12       25.66       17.74     20.47 o
  -4   6  12        3.80      -12.73     21.70 o
  -3   6  12        7.31        0.89     23.82 o
  -2   6  12       13.38       19.83     15.12 o
  -1   6  12        4.75       -0.30     15.13 o
   0   6  12       18.08       29.04     17.01 o
   1   6  12        0.11       -1.62     16.61 o
   2   6  12       30.08       28.16     17.27 o
   3   6  12       19.87       16.31     18.58 o
   4   6  12        0.85        9.20     13.64 o
   5   6  12        0.07        3.61     14.89 o
   6   6  12        2.30        4.26     14.44 o
   7   6  12        2.26        7.09     17.85 o
   8   6  12        6.91        2.31     29.06 o
  -4   7  12       17.00        3.37     28.34 o
  -3   7  12        0.81       20.24     26.90 o
  -2   7  12       21.08       38.31     28.23 o
  -1   7  12      124.86      151.20     20.68 o
   0   7  12        9.76       -0.80     19.06 o
   1   7  12        7.43        8.86     17.85 o
   2   7  12       63.34       87.46     20.22 o
   3   7  12       11.32       38.09     17.29 o
   4   7  12        0.31       22.80     17.62 o
   5   7  12        0.58       -6.63     30.22 o
   6   7  12        3.68       67.53     36.15 o
  -1   8  12        0.03       22.60     33.79 o
 -15   1  13        7.11      -16.89     17.07 o
 -14   1  13        4.38       15.66     13.87 o
 -13   1  13       10.41       18.69     10.50 o
 -12   1  13       23.96       30.42     10.31 o
 -11   1  13       43.17       57.74     19.04 o
 -10   1  13       65.69       69.00     18.37 o
  -9   1  13      192.17      222.48     22.69 o
  -8   1  13        0.11       -4.31     15.29 o
  -7   1  13      301.49      269.78     23.66 o
  -6   1  13       17.47       22.30     13.91 o
  -5   1  13       57.58       54.70     10.58 o
  -4   1  13      140.18      156.94     34.25 o
  -3   1  13      555.22      557.18     15.34 o
  -2   1  13      133.24       92.11     13.64 o
  -1   1  13       32.96       34.96      3.84 o
   0   1  13       28.12       26.47      4.65 o
   1   1  13      112.57      117.04      5.70 o
   2   1  13       18.41       14.69      4.82 o
   3   1  13        0.32        6.98      5.51 o
   4   1  13       47.56       46.86      6.32 o
   5   1  13        8.59        4.45      7.43 o
   6   1  13        2.39       11.11      7.79 o
   7   1  13        5.67       12.58     11.67 o
   8   1  13       24.37       31.68     13.29 o
   9   1  13        0.18       14.21     11.45 o
  10   1  13       15.04       15.92     14.62 o
  11   1  13       28.06       43.02     15.59 o
  12   1  13        4.90       10.84     18.47 o
 -15   2  13        2.11       39.83     33.37 o
 -14   2  13        0.37       16.78     22.12 o
 -13   2  13        4.72       35.83     29.14 o
 -12   2  13        7.28       25.86     12.29 o
 -11   2  13        0.40        8.47     12.45 o
 -10   2  13       28.04       33.89     16.05 o
  -9   2  13        8.56        3.43     15.24 o
  -8   2  13       18.73       12.37     14.47 o
  -7   2  13      107.92       80.06     17.27 o
  -6   2  13      135.71      112.13     17.85 o
  -5   2  13      370.03      299.49     23.11 o
  -4   2  13      392.64      318.72     22.93 o
  -3   2  13      303.26      276.45     26.75 o
  -2   2  13       38.85       48.85      8.89 o
  -1   2  13      223.69      205.12      8.96 o
   0   2  13      471.78      416.53     11.54 o
   1   2  13      434.76      428.46     11.82 o
   2   2  13      203.44      168.65      8.75 o
   3   2  13        2.89        2.94      6.19 o
   4   2  13       17.24       20.03      6.55 o
   5   2  13      133.26      117.52     11.71 o
   6   2  13        0.39       -1.33      8.89 o
   7   2  13      216.39      189.15     14.21 o
   8   2  13        0.53       -7.56     10.99 o
   9   2  13       18.18       16.42     12.25 o
  10   2  13        4.95        4.54     15.60 o
  11   2  13        0.23       -6.58     17.47 o
  12   2  13       10.92       27.74     39.46 o
 -14   3  13        7.76       19.46     23.38 o
 -13   3  13       53.10        8.90     20.56 o
 -12   3  13        2.81        2.25     16.92 o
 -11   3  13      141.28      154.05     14.97 o
 -10   3  13       35.47       30.53     11.85 o
  -9   3  13      334.72      342.92     26.40 o
  -8   3  13      309.67      267.47     23.99 o
  -7   3  13      328.14      292.87     24.49 o
  -6   3  13       33.38       33.36     15.67 o
  -5   3  13      319.17      295.49     24.37 o
  -4   3  13      109.54      108.56     18.05 o
  -3   3  13        1.56       -2.11     12.09 o
  -2   3  13        0.09        4.74     10.80 o
  -1   3  13      263.88      244.31     21.84 o
   0   3  13      593.62      540.45     19.14 o
   1   3  13      172.72      150.28      8.78 o
   2   3  13       18.06       12.31      6.29 o
   3   3  13      159.52      148.14      8.38 o
   4   3  13       14.30       19.75      9.45 o
   5   3  13       26.79       29.89      9.84 o
   6   3  13        2.52       -0.09     10.40 o
   7   3  13        0.11       17.54     10.80 o
   8   3  13        0.00       -9.85     10.53 o
   9   3  13        8.40        3.08     10.63 o
  10   3  13        1.06        0.03     12.39 o
  11   3  13        2.43       19.31     15.05 o
 -13   4  13       21.95       10.98     34.14 o
 -12   4  13        1.41       -5.66     29.27 o
 -10   4  13        5.51       -3.55     18.61 o
  -9   4  13        6.57        8.87     16.64 o
  -8   4  13       18.56       19.51     16.42 o
  -7   4  13       26.21       29.80     16.81 o
  -6   4  13        4.41       -4.51     16.89 o
  -5   4  13        6.12       15.25     16.36 o
  -3   4  13       16.96       19.93     16.83 o
  -2   4  13      128.07      116.20     19.28 o
  -1   4  13       78.00       93.79     20.37 o
   0   4  13       15.77       26.62     19.01 o
   1   4  13      156.78      184.67     25.43 o
   2   4  13        7.98       16.42      9.66 o
   3   4  13       69.93       52.10     16.05 o
   4   4  13       44.05       48.46     12.99 o
   5   4  13       65.66       72.70     14.02 o
   6   4  13        0.41       17.40     11.06 o
   7   4  13       26.12       21.32     11.43 o
   8   4  13       15.44       27.54     12.21 o
   9   4  13       23.39       34.33     14.15 o
  10   4  13        0.28       10.42     15.41 o
 -12   5  13       20.34        9.76     35.65 o
 -11   5  13        8.67        2.10     31.67 o
  -3   5  13       16.55       24.15     21.75 o
  -2   5  13       15.07       13.77     18.09 o
  -1   5  13       35.20       57.52     22.79 o
   0   5  13      263.92      281.84     20.93 o
   1   5  13        0.19        2.01     16.06 o
   2   5  13       91.89      113.48     19.08 o
   3   5  13       13.43        8.81     13.41 o
   4   5  13        0.10        3.14     13.45 o
   5   5  13        7.77       -1.95     13.86 o
   6   5  13        2.38       10.52     12.52 o
   7   5  13        0.30        8.55     13.14 o
   8   5  13       10.46       -0.25     14.80 o
   9   5  13       17.44       10.28     19.44 o
  -5   6  13       15.94       24.23     23.42 o
  -4   6  13       17.29       14.43     24.99 o
  -3   6  13        9.11       10.03     22.20 o
  -2   6  13        0.20       -3.19     15.14 o
  -1   6  13       57.71       61.57     17.71 o
   0   6  13      113.94      111.79     18.72 o
   1   6  13       15.75        6.68     18.18 o
   2   6  13       22.07       10.28     17.59 o
   3   6  13        2.25        0.49     14.74 o
   4   6  13        7.84       27.62     13.62 o
   5   6  13       42.88       66.23     16.12 o
   6   6  13       18.04       25.93     16.77 o
   7   6  13        3.95       11.48     19.47 o
  -4   7  13        6.48       10.86     28.78 o
  -3   7  13       52.17       69.99     30.57 o
  -2   7  13       17.19       28.02     29.71 o
  -1   7  13        2.28        8.36     18.76 o
   0   7  13        7.40       17.53     19.22 o
   1   7  13        1.57       -8.61     18.16 o
   2   7  13        5.55       14.29     19.67 o
   3   7  13       13.62       12.65     17.61 o
   4   7  13        0.07      -20.76     29.91 o
   5   7  13       32.32       78.90     31.92 o
 -14   0  14       53.57       53.58     18.80 o
 -13   0  14       31.26       52.40     16.08 o
 -12   0  14       30.56       35.64     20.18 o
 -11   0  14        0.80        8.50     17.36 o
 -10   0  14        5.70       11.13     16.22 o
  -9   0  14       13.60        3.61     15.69 o
  -8   0  14      188.64      173.55     21.60 o
  -7   0  14      200.96      197.46     21.08 o
  -6   0  14      301.69      284.45     23.37 o
  -5   0  14      216.99      208.68     20.26 o
  -4   0  14      460.26      505.80     28.47 o
  -3   0  14     2156.83     2119.03     35.31 o
  -2   0  14      590.90      540.34     18.63 o
  -1   0  14     1761.09     1711.50     25.30 o
   0   0  14      163.15      152.31     10.52 o
   1   0  14       46.86       42.90      7.24 o
   2   0  14       13.15       14.75      6.96 o
   3   0  14      398.86      394.52     13.77 o
   4   0  14       27.20       20.80     10.76 o
   5   0  14      289.83      262.76     26.95 o
   6   0  14      211.46      228.61     29.40 o
   7   0  14        0.31        6.10     13.48 o
   8   0  14       84.50       86.05     14.70 o
   9   0  14        7.73       17.37     16.98 o
  10   0  14       10.39       -1.50     16.52 o
  11   0  14        0.07       -5.49     18.59 o
 -15   1  14      136.72      154.81     31.19 o
 -14   1  14        0.83       -1.31     15.03 o
 -13   1  14      128.39      149.32     13.22 o
 -12   1  14       74.64       98.41     12.95 o
 -11   1  14      104.85      104.34     15.57 o
 -10   1  14      223.92      240.23     18.20 o
  -9   1  14      235.46      239.20     18.10 o
  -8   1  14       47.14       51.43     12.76 o
  -7   1  14      345.21      315.49     31.70 o
  -6   1  14        8.25        4.33     10.98 o
  -5   1  14      172.48      142.64     13.75 o
  -4   1  14     1093.61     1066.25     26.21 o
  -3   1  14      444.17      396.75     14.29 o
  -2   1  14        6.71        7.64      3.12 o
  -1   1  14      132.15      125.94      7.66 o
   0   1  14       68.99       63.22      4.79 o
   1   1  14       84.15       81.48      5.55 o
   2   1  14      349.88      320.65     10.03 o
   3   1  14      320.61      322.62      9.53 o
   4   1  14       60.51       64.73      6.81 o
   5   1  14       36.15       35.27      8.12 o
   6   1  14       90.04      101.34     10.10 o
   7   1  14        2.36        6.33      8.60 o
   8   1  14        4.24        5.24      8.94 o
   9   1  14       72.44       76.65     12.92 o
  10   1  14        4.94       -2.93     14.51 o
  11   1  14       25.27       25.36     17.31 o
 -15   2  14       21.84      -25.15     31.02 o
 -14   2  14        5.74       31.07     24.94 o
 -13   2  14        4.46      -13.87     16.81 o
 -12   2  14      147.58      173.08     18.23 o
 -11   2  14       13.28       22.40     15.46 o
 -10   2  14       11.47       19.77     16.19 o
  -9   2  14       41.68       54.48     17.90 o
  -8   2  14        0.09       13.31     16.15 o
  -7   2  14       22.48       28.67     16.10 o
  -6   2  14       97.86       48.33     16.30 o
  -5   2  14       46.09       65.04     16.75 o
  -4   2  14       94.77       84.64     18.42 o
  -3   2  14      867.78      831.11     20.08 o
  -2   2  14      148.75      147.91     10.67 o
  -1   2  14        0.09        8.07      6.53 o
   0   2  14        0.08        0.52      6.44 o
   1   2  14       46.62       56.16      7.70 o
   2   2  14      382.51      348.48     15.59 o
   3   2  14       64.80       68.69      7.78 o
   4   2  14        1.34        1.27      6.70 o
   5   2  14      161.87      149.13     12.68 o
   6   2  14       31.48       35.95     12.86 o
   7   2  14        0.60       -2.13     11.49 o
   8   2  14        9.12       16.15      9.59 o
   9   2  14        5.04        4.51      9.91 o
  10   2  14        3.48        7.57     13.03 o
  11   2  14       28.17       38.71     15.34 o
 -14   3  14        0.82       18.96     35.58 o
 -13   3  14        0.04       12.67     22.32 o
 -12   3  14       41.52       55.38     23.39 o
 -11   3  14        5.26       22.04     14.10 o
 -10   3  14       14.11       12.43     12.39 o
  -9   3  14        7.97       12.73     16.37 o
  -8   3  14      150.85      172.12     22.83 o
  -7   3  14       33.37       34.69     17.69 o
  -6   3  14       25.39       13.18     14.96 o
  -5   3  14       73.61       58.85     17.86 o
  -4   3  14       78.20       53.87     17.13 o
  -3   3  14       59.37       72.87     14.15 o
  -2   3  14        2.29        1.76     16.44 o
  -1   3  14       91.95       79.81     13.91 o
   0   3  14        0.07        7.55      9.70 o
   1   3  14        1.46       -0.28      6.92 o
   2   3  14       86.74       68.68      7.59 o
   3   3  14        0.58        8.66      8.72 o
   4   3  14        8.42       11.94     12.90 o
   5   3  14       14.45       12.92     12.77 o
   6   3  14        7.86        9.64     15.03 o
   7   3  14        7.53       15.47     11.57 o
   8   3  14        0.65       -5.95     11.23 o
   9   3  14        1.62        6.13     12.31 o
  10   3  14        4.16        5.88     13.84 o
  11   3  14        6.27       -6.14     40.01 o
 -13   4  14        5.33       12.02     31.76 o
 -12   4  14       21.02       43.45     29.88 o
 -10   4  14        0.47       21.24     20.83 o
  -9   4  14        4.50        6.14     18.23 o
  -8   4  14       31.01       42.14     17.78 o
  -7   4  14      110.55      112.71     21.59 o
  -6   4  14       27.22       32.37     19.04 o
  -5   4  14       12.87       28.90     17.75 o
  -3   4  14       14.70       27.42     19.13 o
  -2   4  14        0.16        5.19     17.66 o
  -1   4  14        2.42        8.50     17.90 o
   0   4  14       15.68       35.07     20.77 o
   1   4  14        0.13       -3.16     10.63 o
   2   4  14        1.16       18.07     11.87 o
   3   4  14        5.52        8.70     15.27 o
   4   4  14        9.10       32.33     13.42 o
   5   4  14       55.64       63.50     14.92 o
   6   4  14        3.49       14.15     11.53 o
   7   4  14        3.77       -8.81     13.01 o
   8   4  14        1.14       32.37     17.03 o
   9   4  14        5.10       18.71     14.07 o
  10   4  14        6.11       19.40     27.06 o
 -12   5  14       12.17       18.53     34.43 o
 -11   5  14       25.25       61.04     29.43 o
  -3   5  14        6.31       13.77     22.51 o
  -2   5  14        7.47        5.15     18.55 o
  -1   5  14       27.63       33.71     19.27 o
   0   5  14       11.14       30.21     19.12 o
   1   5  14       41.97       49.77     17.96 o
   2   5  14        0.94        2.09     18.21 o
   3   5  14        0.00       11.89     12.95 o
   4   5  14        5.13       10.01     14.29 o
   5   5  14       71.15       72.56     16.00 o
   6   5  14        0.46        1.71     12.51 o
   7   5  14        0.48        4.56     13.41 o
   8   5  14        2.47       29.84     18.47 o
   9   5  14        0.38        9.15     39.48 o
  -5   6  14       59.59       70.00     26.63 o
  -4   6  14        3.74        9.24     24.67 o
  -3   6  14      112.43      125.25     29.42 o
  -2   6  14       40.44       34.09     16.11 o
  -1   6  14        3.20       14.69     16.24 o
   0   6  14       23.91       17.52     18.27 o
   1   6  14       72.17      111.12     20.31 o
   2   6  14        5.57       -3.11     17.73 o
   3   6  14        0.04       11.62     14.70 o
   4   6  14       29.61       48.73     16.23 o
   5   6  14       15.52       31.12     16.67 o
   6   6  14        0.06      -12.52     16.68 o
  -4   7  14        6.51        9.93     30.58 o
  -3   7  14        3.32       39.77     31.19 o
  -2   7  14        0.40       22.08     32.12 o
  -1   7  14        4.01       28.14     20.17 o
   0   7  14        4.20       22.62     20.09 o
   1   7  14        6.67       -7.51     22.17 o
   2   7  14       19.13       -4.40     22.40 o
   3   7  14        0.00       -0.74     29.49 o
   4   7  14        2.47       23.75     31.19 o
 -15   1  15        6.96        0.00     32.46 o
 -14   1  15       38.97       42.16     15.54 o
 -13   1  15       15.10       25.82     12.18 o
 -12   1  15        9.57        4.70     12.30 o
 -11   1  15        2.76       -7.32     13.32 o
 -10   1  15       43.61       72.12     22.65 o
  -9   1  15        1.63       19.99     12.72 o
  -8   1  15        0.44       -2.75     12.01 o
  -7   1  15       19.71        6.60     12.09 o
  -6   1  15        2.79        1.71     11.17 o
  -5   1  15        6.86        5.27     10.97 o
  -4   1  15       12.24       18.89     11.20 o
  -3   1  15       88.87       81.08      9.92 o
  -2   1  15      280.39      236.95     10.86 o
  -1   1  15       26.59       26.24      4.16 o
   0   1  15       89.62       89.78      8.21 o
   1   1  15      182.55      165.72      6.86 o
   2   1  15      107.97       93.95      6.30 o
   3   1  15       59.13       58.07      8.65 o
   4   1  15      153.98      153.31      8.49 o
   5   1  15       12.45       24.10      7.96 o
   6   1  15        0.30        3.03      8.41 o
   7   1  15       21.61       14.61      9.58 o
   8   1  15        0.43       -4.93     12.61 o
   9   1  15       21.14       40.77     11.06 o
  10   1  15        3.99        5.51     12.20 o
  11   1  15        0.71        1.71     14.85 o
 -14   2  15       11.45        3.98     17.30 o
 -13   2  15       50.09       68.06     20.15 o
 -12   2  15        0.06        8.06     14.41 o
 -11   2  15      113.29       77.30     19.15 o
 -10   2  15        7.01       20.90     17.35 o
  -9   2  15      181.75      207.17     23.38 o
  -8   2  15       85.75       82.95     19.21 o
  -7   2  15      495.53      457.50     30.05 o
  -6   2  15       62.96       38.30     15.88 o
  -5   2  15      507.65      531.25     29.97 o
  -4   2  15       30.65       26.02     11.12 o
  -3   2  15        5.95        3.10      9.27 o
  -2   2  15       38.79       42.14     10.25 o
  -1   2  15      202.12      208.12     12.16 o
   0   2  15       95.48      105.41      8.86 o
   1   2  15       11.38       18.36      6.19 o
   2   2  15      358.03      317.70     11.62 o
   3   2  15      233.58      199.89     10.29 o
   4   2  15       64.72       63.56      8.48 o
   5   2  15       26.25       13.13     10.80 o
   6   2  15       38.37       33.13     11.14 o
   7   2  15        2.45        6.38     11.13 o
   8   2  15       11.62       16.52     10.47 o
   9   2  15       19.78       31.60     10.24 o
  10   2  15        0.65       -7.39     17.63 o
  11   2  15        0.14       35.88     23.85 o
 -14   3  15       10.81       12.54     34.90 o
 -13   3  15       18.05       15.96     25.30 o
 -12   3  15        9.88       37.03     23.87 o
 -11   3  15       34.64       55.53     14.75 o
 -10   3  15        6.48        6.66     19.50 o
  -9   3  15        1.18      -10.69     15.72 o
  -8   3  15        0.17       16.83     14.61 o
  -7   3  15       16.82        5.68     16.70 o
  -6   3  15       27.82       18.62     15.63 o
  -5   3  15       17.69       10.92     15.83 o
  -4   3  15        2.62        3.93     15.93 o
  -3   3  15       33.16       15.87     13.74 o
  -2   3  15       42.47       27.12     12.12 o
  -1   3  15      478.20      451.29     20.15 o
   0   3  15       86.81       87.50     13.32 o
   1   3  15       34.62       42.76     12.43 o
   2   3  15        0.02       -0.09      9.03 o
   3   3  15       96.52       80.27     15.35 o
   4   3  15        0.61       13.74     12.80 o
   5   3  15        1.93       -9.69     12.59 o
   6   3  15        4.30       10.29     15.72 o
   7   3  15       97.56      106.92     15.23 o
   8   3  15        0.68       -3.53     11.05 o
   9   3  15       26.19       29.15     12.75 o
  10   3  15        1.69       14.42     14.94 o
 -12   4  15       23.47       68.96     30.92 o
 -10   4  15       38.03       44.27     21.53 o
  -9   4  15      140.33      143.91     23.00 o
  -8   4  15       31.06       25.84     18.40 o
  -7   4  15      112.38      108.41     20.97 o
  -6   4  15      127.30      127.49     21.20 o
  -5   4  15      189.85      258.88     27.81 o
  -3   4  15      196.73      197.41     24.93 o
  -2   4  15       95.76       58.93     22.82 o
  -1   4  15        0.36      -10.45     22.25 o
   0   4  15       19.03       15.52     11.80 o
   1   4  15      110.67      112.93     14.08 o
   2   4  15      154.82      164.72     23.16 o
   3   4  15        2.68       12.66     14.35 o
   4   4  15       26.40       41.31     14.76 o
   5   4  15       17.19       23.38     14.56 o
   6   4  15        1.42       15.99     13.69 o
   7   4  15        4.09       -3.94     14.53 o
   8   4  15        0.21       12.91     16.37 o
   9   4  15        0.01        8.87     15.12 o
  10   4  15        1.54      -18.32     39.84 o
  -3   5  15        9.96        1.75     23.66 o
  -2   5  15       20.58       17.11     24.40 o
  -1   5  15        6.53       13.28     25.03 o
   0   5  15       52.48       72.14     23.45 o
   1   5  15        0.13      -17.18     17.18 o
   2   5  15        0.49       20.64     18.17 o
   3   5  15       57.42       65.39     14.82 o
   4   5  15        7.44        2.48     13.24 o
   5   5  15       16.62       37.34     15.26 o
   6   5  15        9.35       27.58     15.21 o
   7   5  15       23.31       28.61     15.01 o
   8   5  15        2.82       14.44     38.54 o
  -5   6  15       35.06       40.12     24.48 o
  -4   6  15       55.34       90.85     29.66 o
  -3   6  15        1.78        2.16     26.55 o
  -2   6  15       47.84       59.96     17.93 o
  -1   6  15       43.74       45.04     19.41 o
   0   6  15        4.10       12.57     16.65 o
   1   6  15       19.21       50.54     19.13 o
   2   6  15       98.33       99.46     21.85 o
   3   6  15        3.66       -4.55     15.96 o
   4   6  15        0.64       18.57     16.91 o
   5   6  15        4.32       24.41     16.76 o
   6   6  15        1.76       20.18     34.78 o
  -4   7  15       32.67       52.06     32.90 o
  -3   7  15        0.22       20.74     32.15 o
  -2   7  15        0.09        4.37     30.35 o
  -1   7  15        7.80       21.20     22.21 o
   0   7  15        5.07       12.23     20.52 o
   1   7  15        6.54        6.83     21.45 o
   2   7  15       32.73       42.53     33.75 o
   3   7  15        0.00       12.05     31.16 o
 -14   0  16        3.89       42.07     21.95 o
 -13   0  16      460.65      495.66     27.66 o
 -12   0  16       58.44       58.78     22.94 o
 -11   0  16      113.54      116.90     24.38 o
 -10   0  16       79.71       68.44     23.35 o
  -9   0  16       28.25       19.53     20.41 o
  -8   0  16      349.99      354.00     29.03 o
  -7   0  16      182.33      194.09     23.25 o
  -6   0  16      148.91      137.33     21.91 o
  -5   0  16      233.44      221.47     22.75 o
  -4   0  16       97.80      104.71     20.20 o
  -3   0  16      202.41      151.40     15.53 o
  -2   0  16      811.73      787.31     23.62 o
  -1   0  16      644.20      582.20     14.72 o
   0   0  16      179.92      165.92      9.94 o
   1   0  16      143.18      127.30      9.44 o
   2   0  16       70.30       69.65      9.37 o
   3   0  16       12.11       21.02      8.48 o
   4   0  16      305.14      308.73     17.50 o
   5   0  16      210.06      223.55     26.22 o
   6   0  16      100.08      100.37     14.81 o
   7   0  16       40.56       41.79     14.57 o
   8   0  16        7.99        4.34     13.88 o
   9   0  16        2.06        1.25     14.55 o
  10   0  16       31.78       15.64     16.36 o
  11   0  16       55.06       29.40     35.04 o
 -14   1  16        0.62       15.23     18.27 o
 -13   1  16       15.40       14.48     12.60 o
 -12   1  16        7.77        5.52     15.08 o
 -11   1  16       14.96        7.98     13.85 o
 -10   1  16       65.57       60.82     18.60 o
  -9   1  16       21.11       23.14     13.22 o
  -8   1  16       22.48       17.37     12.97 o
  -7   1  16       49.61       65.10     12.79 o
  -6   1  16       24.25       20.57     12.09 o
  -5   1  16      153.05      152.14     14.44 o
  -4   1  16      258.66      220.52     22.28 o
  -3   1  16      430.38      410.97     16.17 o
  -2   1  16        3.79        9.39      7.70 o
  -1   1  16      650.35      640.91     15.91 o
   0   1  16       32.02       22.69      6.47 o
   1   1  16      125.92      118.86      7.17 o
   2   1  16       20.29       23.57      5.37 o
   3   1  16        0.17        6.44      7.72 o
   4   1  16      241.63      242.84     12.90 o
   5   1  16      212.16      245.29     17.02 o
   6   1  16        0.06        6.55      8.59 o
   7   1  16       14.25       12.40      9.17 o
   8   1  16       71.57       76.37     14.09 o
   9   1  16       10.80       -1.06     11.63 o
  10   1  16        5.92       -5.02     13.52 o
  11   1  16        0.08       -8.77     31.03 o
 -14   2  16       17.27       17.70     20.89 o
 -13   2  16       25.06       25.64     15.28 o
 -12   2  16        0.26      -14.23     15.64 o
 -11   2  16       47.26       38.21     19.80 o
 -10   2  16      200.80      213.28     26.21 o
  -9   2  16      113.96       98.63     21.02 o
  -8   2  16       48.51       60.08     18.97 o
  -7   2  16       85.21       71.83     19.81 o
  -6   2  16       19.79       38.05     15.63 o
  -5   2  16      189.56      175.72     16.04 o
  -4   2  16        7.81       -0.72     10.75 o
  -3   2  16       12.16       15.14      9.70 o
  -2   2  16      325.67      315.85     21.80 o
  -1   2  16      138.69      126.23      9.92 o
   0   2  16       29.94       33.75      8.45 o
   1   2  16        1.28       -5.37      6.98 o
   2   2  16       11.84        9.51      7.54 o
   3   2  16        8.08       15.36      7.43 o
   4   2  16       23.82       32.11     10.01 o
   5   2  16       32.27       27.99     10.52 o
   6   2  16        2.30      -11.31     11.31 o
   7   2  16       45.83       61.03     13.65 o
   8   2  16        7.67       11.63     10.35 o
   9   2  16        2.14        0.27     12.38 o
  10   2  16        0.01        7.07     14.99 o
 -13   3  16        8.21       -6.18     21.40 o
 -12   3  16       23.45       -2.81     28.57 o
 -11   3  16        7.96       19.96     15.87 o
 -10   3  16       75.78      104.01     21.97 o
  -9   3  16        0.69      -13.01     18.64 o
  -8   3  16        4.16       20.77     16.24 o
  -7   3  16        2.93       14.26     16.72 o
  -6   3  16        4.38       -1.96     16.42 o
  -5   3  16       39.08       38.08     19.18 o
  -4   3  16        2.79       -7.18     17.63 o
  -3   3  16       24.36       19.80      9.87 o
  -2   3  16       64.75       65.50     11.64 o
  -1   3  16      186.36      175.19     13.56 o
   0   3  16       48.89       48.65     15.00 o
   1   3  16        4.76       10.80     10.69 o
   2   3  16        0.06       -0.63     10.29 o
   3   3  16       12.56       10.63     13.02 o
   4   3  16        9.51       16.43     13.12 o
   5   3  16        4.65        1.09     14.81 o
   6   3  16        9.04       18.31     15.80 o
   7   3  16       10.38        9.16     13.77 o
   8   3  16        2.59       19.84     12.55 o
   9   3  16        0.89      -15.11     15.11 o
  10   3  16        2.46       33.45     40.73 o
 -10   4  16        7.93        7.30     22.81 o
  -9   4  16        0.14       21.90     20.51 o
  -8   4  16       41.52       22.44     19.21 o
  -7   4  16        0.75       22.22     18.75 o
  -6   4  16      121.80      130.85     23.43 o
  -5   4  16        0.41       -5.29     19.51 o
  -3   4  16        2.75        0.40     20.78 o
  -2   4  16       38.74       31.18     20.23 o
  -1   4  16        5.99       17.29     12.56 o
   0   4  16       17.58       32.94     13.98 o
   1   4  16       50.76       58.82     13.88 o
   2   4  16        0.39       -2.13     15.59 o
   3   4  16       30.31       38.31     18.48 o
   4   4  16        0.02       18.62     15.99 o
   5   4  16        9.51       34.91     13.34 o
   6   4  16        0.21       27.78     14.91 o
   7   4  16        0.41        3.04     14.60 o
   8   4  16        0.07       15.07     18.21 o
   9   4  16        2.27        7.81     39.07 o
  -3   5  16       22.60       18.41     25.95 o
  -2   5  16        0.57        1.63     25.39 o
  -1   5  16       94.10      100.20     23.87 o
   0   5  16        5.21      -23.65     23.82 o
   1   5  16       20.31        8.16     25.63 o
   2   5  16        4.38        8.17     13.75 o
   3   5  16       53.50       77.66     16.19 o
   4   5  16        0.58        7.69     15.19 o
   5   5  16        1.75        2.06     14.86 o
   6   5  16        2.68      -12.79     16.09 o
   7   5  16       39.37       31.77     16.59 o
   8   5  16        3.00      -31.25     42.68 o
  -5   6  16        3.53       18.12     26.23 o
  -4   6  16       14.84       10.98     26.79 o
  -3   6  16        2.40        0.92     28.03 o
  -2   6  16        0.13       -6.39     18.28 o
  -1   6  16       11.18       18.73     19.03 o
   0   6  16        2.88        1.59     19.94 o
   1   6  16        0.00       -1.58     20.14 o
   2   6  16       13.27       16.14     15.02 o
   3   6  16        0.67       17.00     16.69 o
   4   6  16        0.03       14.81     16.82 o
   5   6  16        0.16       19.59     34.68 o
  -4   7  16        1.76      -12.30     37.50 o
  -3   7  16       68.79       73.37     33.56 o
  -2   7  16        0.77      -17.42     33.40 o
  -1   7  16        4.43       -1.60     24.90 o
   0   7  16       26.39       25.89     23.78 o
   1   7  16       12.57       33.49     33.69 o
   2   7  16        0.79       -9.39     35.13 o
 -14   1  17       16.95       31.50     18.43 o
 -13   1  17        0.11       10.35     14.83 o
 -12   1  17       14.76       10.87     15.33 o
 -11   1  17      180.19      209.72     20.27 o
 -10   1  17        9.04       13.67     14.43 o
  -9   1  17      110.35      107.92     16.80 o
  -8   1  17        7.23       15.62     13.80 o
  -7   1  17       34.33       43.01     14.36 o
  -6   1  17        3.01       16.91     22.95 o
  -5   1  17      129.13      109.84     15.34 o
  -4   1  17       39.60       34.05     12.26 o
  -3   1  17       37.01       35.64     10.41 o
  -2   1  17        7.28       18.04      8.06 o
  -1   1  17       42.35       36.04      7.33 o
   0   1  17      121.42      112.43      8.10 o
   1   1  17        3.94       14.73      6.78 o
   2   1  17        0.50        1.15      6.89 o
   3   1  17       25.09       25.66      6.46 o
   4   1  17      121.68      114.27      8.78 o
   5   1  17       59.07       85.77      9.31 o
   6   1  17       87.77       96.12     10.45 o
   7   1  17       16.74       20.58     10.64 o
   8   1  17        6.53        5.12     13.15 o
   9   1  17        0.60       -6.84     12.24 o
  10   1  17        5.69       -3.08     14.61 o
 -13   2  17        0.20       -1.60     16.80 o
 -12   2  17       33.56       44.00     13.93 o
 -11   2  17        3.44        9.16     15.23 o
 -10   2  17        0.10        5.73     14.15 o
  -9   2  17        5.22       27.01     14.11 o
  -8   2  17        3.70        5.04     13.96 o
  -7   2  17        8.25       -6.13     13.08 o
  -6   2  17       13.03        9.15     12.52 o
  -5   2  17       30.10       24.79     13.19 o
  -4   2  17       60.12       71.22     19.41 o
  -3   2  17        0.67        7.21     10.24 o
  -2   2  17      100.02      117.82     11.79 o
  -1   2  17       18.21       25.91      8.16 o
   0   2  17       14.86        8.14      6.95 o
   1   2  17      188.04      175.05      9.46 o
   2   2  17       26.42       30.16      8.18 o
   3   2  17       49.67       44.71      8.62 o
   4   2  17        5.40        8.68      9.83 o
   5   2  17        2.48        1.29     12.89 o
   6   2  17        0.42       15.88     12.26 o
   7   2  17       18.99       18.81     15.36 o
   8   2  17        0.46       12.97     14.74 o
   9   2  17       19.88       18.76     14.99 o
  10   2  17        1.58       11.48     25.06 o
 -12   3  17        5.63       22.06     19.49 o
 -11   3  17      115.43      135.46     17.64 o
 -10   3  17       15.72       25.12     20.30 o
  -9   3  17       55.68       51.01     19.53 o
  -8   3  17       92.21       89.89     22.64 o
  -7   3  17      191.67      238.46     27.82 o
  -6   3  17       71.92       85.47     21.04 o
  -5   3  17      210.06      191.97     25.51 o
  -4   3  17        5.62       18.32     12.68 o
  -3   3  17      285.74      270.61     15.92 o
  -2   3  17       16.38       30.15     10.88 o
  -1   3  17        0.04        9.53     13.34 o
   0   3  17       42.42       42.07     13.11 o
   1   3  17      125.41      125.66     14.58 o
   2   3  17      119.44      130.76     12.51 o
   3   3  17        4.41       13.93     12.96 o
   4   3  17       58.91       40.40     17.92 o
   5   3  17       19.78       20.39     15.45 o
   6   3  17        2.39       11.75     14.99 o
   7   3  17       25.46        4.73     20.16 o
   8   3  17        3.54       23.43     15.04 o
   9   3  17        0.66        1.13     17.48 o
 -10   4  17       45.04       39.73     25.17 o
  -9   4  17       29.36       23.76     21.81 o
  -8   4  17       10.15       -0.82     20.40 o
  -7   4  17        0.77      -14.94     18.90 o
  -6   4  17        4.33        9.96     19.80 o
  -5   4  17        2.95       -5.82     20.07 o
  -3   4  17        5.45       51.90     25.80 o
  -2   4  17       19.74       19.19     13.68 o
  -1   4  17       55.86       74.18     15.94 o
   0   4  17       20.94       27.89     12.92 o
   1   4  17      185.77      166.32     29.27 o
   2   4  17       57.87       63.04     15.67 o
   3   4  17        3.30       14.59     15.47 o
   4   4  17        4.66        4.02     16.69 o
   5   4  17       53.15       73.54     14.63 o
   6   4  17        2.79       -8.56     15.36 o
   7   4  17        3.05        3.30     16.27 o
   8   4  17        0.55      -13.69     22.42 o
  -3   5  17       21.80       54.86     27.04 o
  -2   5  17       41.51       37.53     23.13 o
  -1   5  17        0.08       14.56     14.70 o
   0   5  17       70.03       69.26     28.93 o
   1   5  17        6.12        8.02     25.46 o
   2   5  17       11.39       10.64     13.02 o
   3   5  17        0.20       15.70     13.09 o
   4   5  17       46.09       53.56     15.28 o
   5   5  17        3.59       14.60     16.72 o
   6   5  17        0.13        2.96     18.99 o
  -5   6  17       36.03       56.67     28.75 o
  -4   6  17       39.45       60.63     30.28 o
  -3   6  17       30.89       76.01     30.39 o
  -2   6  17       33.29       26.92     19.09 o
  -1   6  17        1.30        6.57     19.87 o
   0   6  17        0.19        9.98     20.40 o
   1   6  17       15.90       27.66     23.66 o
   2   6  17        5.81        9.36     16.76 o
   3   6  17        5.88        1.28     16.37 o
   4   6  17        0.00        4.12     33.70 o
  -3   7  17        0.47       12.36     38.06 o
  -1   7  17        1.13      -18.94     33.82 o
   0   7  17        0.17       22.27     33.15 o
 -14   0  18       73.54      110.30     34.23 o
 -13   0  18        3.56      -28.49     28.49 o
 -12   0  18       26.12       31.11     24.72 o
 -11   0  18      161.18      170.72     28.07 o
 -10   0  18       16.24       23.53     19.53 o
  -9   0  18        4.12        6.95     21.35 o
  -8   0  18       88.42      117.62     22.24 o
  -7   0  18      145.72      153.62     24.41 o
  -6   0  18       98.99      110.22     23.32 o
  -5   0  18      129.46      164.12     22.94 o
  -4   0  18       13.82        3.29     17.86 o
  -3   0  18      237.22      221.49     23.43 o
  -2   0  18      154.14      117.04     15.81 o
  -1   0  18      512.71      476.18     21.30 o
   0   0  18       52.38       32.41      7.84 o
   1   0  18      145.63      138.93     10.49 o
   2   0  18       24.14       22.42     10.46 o
   3   0  18        1.17        7.77     11.18 o
   4   0  18        2.34        4.47     11.38 o
   5   0  18        2.65        1.94     12.05 o
   6   0  18      316.71      327.37     21.20 o
   7   0  18      176.21      193.79     19.57 o
   8   0  18        9.71       31.40     17.16 o
   9   0  18        6.80        7.55     17.10 o
  10   0  18       29.22       68.26     24.02 o
 -14   1  18       31.51       12.24     34.52 o
 -13   1  18      109.69      151.35     15.76 o
 -12   1  18        9.96       10.33     16.43 o
 -11   1  18      182.35      215.09     20.75 o
 -10   1  18       52.80       53.80     15.76 o
  -9   1  18       50.07       36.13     14.48 o
  -8   1  18      230.51      279.37     20.84 o
  -7   1  18       40.33       52.31     14.28 o
  -6   1  18      104.27       93.22     15.28 o
  -5   1  18       84.35       94.19     19.73 o
  -4   1  18       63.14       64.85     13.85 o
  -3   1  18      136.60      137.61     13.21 o
  -2   1  18      194.42      185.69     11.47 o
  -1   1  18        5.77       12.76      7.07 o
   0   1  18      136.78      134.09      9.41 o
   1   1  18      223.78      213.29      9.86 o
   2   1  18       15.79        2.57      7.06 o
   3   1  18        0.00        3.94      8.27 o
   4   1  18        0.03        5.12      9.23 o
   5   1  18        0.00      -11.57     11.57 o
   6   1  18        0.24       12.26     11.84 o
   7   1  18       19.90       30.63     13.92 o
   8   1  18        4.14       13.53     15.19 o
   9   1  18       18.13       16.51     14.05 o
  10   1  18        0.01       -8.10     23.90 o
 -13   2  18        0.00        0.83     22.65 o
 -12   2  18       18.06       29.00     18.31 o
 -11   2  18        0.11       11.78     15.77 o
 -10   2  18        0.14       17.19     15.23 o
  -9   2  18       21.82       16.92     14.92 o
  -8   2  18       17.45       27.71     14.14 o
  -7   2  18        0.12        3.29     14.57 o
  -6   2  18        3.92       16.36     13.34 o
  -5   2  18        8.56       19.85     13.12 o
  -4   2  18       69.12       51.30     13.59 o
  -3   2  18        0.01       12.89     10.86 o
  -2   2  18       16.48        7.76     10.45 o
  -1   2  18       56.26       60.96     11.75 o
   0   2  18        6.82       10.34      7.44 o
   1   2  18      108.11      105.24      9.64 o
   2   2  18       16.29       16.71      8.54 o
   3   2  18       35.73       33.35     10.60 o
   4   2  18       26.32       18.95     11.20 o
   5   2  18        0.01       -7.19     12.22 o
   6   2  18        6.97        1.87     16.31 o
   7   2  18       10.65        2.44     18.20 o
   8   2  18        8.31        5.99     16.00 o
   9   2  18        0.06        4.72     18.59 o
 -12   3  18        0.32       17.18     29.20 o
 -11   3  18        0.99       -2.42     19.19 o
 -10   3  18        9.63       25.93     22.66 o
  -9   3  18       25.11       32.61     20.22 o
  -8   3  18       90.57      121.97     25.21 o
  -7   3  18       49.30       52.26     21.01 o
  -6   3  18       79.47       88.52     16.13 o
  -5   3  18        3.23       13.36     13.21 o
  -4   3  18       34.12       40.92     14.34 o
  -3   3  18       23.83       25.53     11.75 o
  -2   3  18       52.30       66.24     11.95 o
  -1   3  18       43.72       30.48     14.68 o
   0   3  18      188.12      182.01     16.82 o
   1   3  18       99.09       95.75     11.77 o
   2   3  18        0.59       -2.95     13.45 o
   3   3  18        2.19       16.78     13.90 o
   4   3  18       12.06       18.34     14.08 o
   5   3  18       27.16       28.13     16.14 o
   6   3  18        0.00       -2.09     18.07 o
   7   3  18        5.89       31.13     16.31 o
   8   3  18        0.02       18.19     16.41 o
   9   3  18       11.34        4.08     28.95 o
 -11   4  18        5.16        2.98     31.82 o
 -10   4  18        0.52       -2.71     27.14 o
  -9   4  18       67.29       52.03     22.94 o
  -8   4  18       56.84       74.41     24.35 o
  -7   4  18        1.67       15.80     21.51 o
  -6   4  18       71.53      109.79     26.43 o
  -5   4  18        9.89       -4.21     18.98 o
  -3   4  18        7.08        5.85     13.25 o
  -2   4  18        0.09       -6.72     15.12 o
  -1   4  18       30.69       38.02     13.98 o
   0   4  18        7.85       19.70     13.92 o
   1   4  18        1.43        2.77     13.90 o
   2   4  18       11.49       17.84     17.04 o
   3   4  18        0.14        4.94     15.15 o
   4   4  18        0.43       -1.37     17.60 o
   5   4  18       15.66       11.51     14.48 o
   6   4  18        6.30       10.65     15.82 o
   7   4  18        5.12        6.93     16.45 o
  -3   5  18        9.93       11.89     22.54 o
  -2   5  18       56.42       62.70     17.15 o
  -1   5  18        4.56       17.52     16.32 o
   0   5  18        1.90       10.03     26.80 o
   1   5  18       44.53       63.72     25.49 o
   2   5  18        4.90        8.23     15.55 o
   3   5  18       60.95       67.59     17.16 o
   4   5  18        4.62       -2.10     16.73 o
   5   5  18        0.01      -11.89     22.20 o
  -5   6  18       21.94       52.82     30.05 o
  -4   6  18       11.12        5.52     27.79 o
  -3   6  18       16.34       24.63     27.27 o
  -2   6  18        0.13       15.98     19.75 o
  -1   6  18       49.85       55.35     20.02 o
   0   6  18        0.28        2.18     19.45 o
   1   6  18        0.74       -1.28     22.15 o
   2   6  18       13.14       20.05     22.87 o
 -13   1  19        4.63       15.37     38.70 o
 -12   1  19       58.03       98.89     18.26 o
 -11   1  19        2.56       -8.71     16.83 o
 -10   1  19        8.26       32.74     15.98 o
  -9   1  19       76.01       92.77     18.14 o
  -8   1  19       17.94       26.64     14.01 o
  -7   1  19        9.10        4.69     14.41 o
  -6   1  19       14.39       17.73     13.97 o
  -5   1  19        0.98        2.53     13.30 o
  -4   1  19        2.07       21.20     13.11 o
  -3   1  19        0.29       -4.91     11.06 o
  -2   1  19       84.19       79.81      8.15 o
  -1   1  19        1.30        3.78      7.07 o
   0   1  19       37.91       33.65      7.35 o
   1   1  19       72.14       84.79      8.69 o
   2   1  19       48.71       56.77      8.31 o
   3   1  19       63.76       52.40      9.63 o
   4   1  19        2.52       -3.16     11.06 o
   5   1  19        1.72       -1.68     11.92 o
   6   1  19       29.17       27.79     12.77 o
   7   1  19        4.27       -1.85     14.30 o
   8   1  19       21.18       33.12     16.74 o
   9   1  19        9.63       20.95     18.54 o
 -13   2  19        5.06        2.81     24.86 o
 -12   2  19        6.45      -14.12     19.68 o
 -11   2  19       13.67       31.11     16.70 o
 -10   2  19       13.04        3.34     16.08 o
  -9   2  19      311.95      365.46     23.93 o
  -8   2  19       46.97       66.89     17.52 o
  -7   2  19       62.95       71.59     30.17 o
  -6   2  19       44.24       42.40     14.55 o
  -5   2  19       51.01       67.62     16.40 o
  -4   2  19        2.25       -0.40     12.95 o
  -3   2  19       79.85      111.36     14.16 o
  -2   2  19        0.70       15.78     11.97 o
  -1   2  19       17.74       18.00     10.72 o
   0   2  19      128.65      136.01      9.84 o
   1   2  19        0.79        8.68      8.84 o
   2   2  19       38.97       29.43      9.12 o
   3   2  19       24.80       18.50     12.91 o
   4   2  19        7.00       18.00     14.81 o
   5   2  19        7.52       -7.88     19.50 o
   6   2  19       11.63       13.34     17.14 o
   7   2  19        1.93        1.99     19.31 o
   8   2  19        1.43        9.76     18.30 o
 -12   3  19       25.98       64.91     32.25 o
 -11   3  19        5.50        4.38     18.89 o
 -10   3  19       41.20       54.89     17.65 o
  -9   3  19       47.19       51.58     19.39 o
  -8   3  19       25.53       27.01     15.84 o
  -7   3  19        2.08       16.12     14.19 o
  -6   3  19       67.44       88.05     17.38 o
  -5   3  19        0.50       -5.73     13.71 o
  -4   3  19       17.14       18.92     16.93 o
  -3   3  19        5.40       15.71     12.10 o
  -2   3  19        3.25       21.00     11.21 o
  -1   3  19       11.79       -4.56     15.20 o
   0   3  19       10.83       19.23     10.90 o
   1   3  19        1.85       12.94     10.90 o
   2   3  19        8.20       10.32     20.33 o
   3   3  19       66.05       80.53     19.71 o
   4   3  19        5.86       22.90     15.70 o
   5   3  19        0.58       -8.63     17.94 o
   6   3  19        2.23        7.41     18.24 o
   7   3  19        6.28       15.11     17.95 o
   8   3  19        3.71       30.79     28.51 o
 -11   4  19      107.35      147.57     34.79 o
 -10   4  19        1.48      -10.33     29.23 o
  -9   4  19        6.15        9.09     26.66 o
  -8   4  19       10.29       14.10     23.71 o
  -7   4  19       35.79       46.98     23.81 o
  -6   4  19        0.73       -7.06     21.97 o
  -5   4  19      133.06      135.03     19.08 o
  -4   4  19       75.10       72.51     22.99 o
  -3   4  19       87.68       90.29     28.09 o
  -2   4  19       34.04       36.06     14.92 o
  -1   4  19       46.60       60.58     15.53 o
   0   4  19       15.28       33.04     14.97 o
   1   4  19       68.81       79.00     18.45 o
   2   4  19       48.60       39.40     15.52 o
   3   4  19      103.21      149.73     19.85 o
   4   4  19       54.82       66.75     17.71 o
   5   4  19        9.68        1.05     15.42 o
   6   4  19       10.11       10.85     17.41 o
  -3   5  19       46.29       55.96     30.57 o
  -2   5  19        7.71       20.24     17.44 o
  -1   5  19        3.08       14.29     28.20 o
   0   5  19       37.03       21.10     28.65 o
   1   5  19        0.09        2.04     18.15 o
   2   5  19        0.97       -2.64     17.97 o
   3   5  19        5.58       13.38     16.66 o
   4   5  19       10.48       26.50     18.02 o
  -5   6  19       15.16       18.67     35.39 o
  -4   6  19       15.48       22.90     32.22 o
  -3   6  19        4.29      -16.15     33.17 o
  -2   6  19       81.25      122.90     25.71 o
  -1   6  19        0.01        9.11     23.23 o
   0   6  19        0.21        4.55     20.80 o
   1   6  19        5.41       21.51     33.05 o
 -12   0  20       19.66       42.86     26.79 o
 -11   0  20       54.97       90.28     25.64 o
 -10   0  20      137.04      167.12     30.01 o
  -9   0  20       30.40        6.45     21.51 o
  -8   0  20       13.42        8.37     23.51 o
  -7   0  20       43.67       42.28     22.46 o
  -6   0  20      500.16      577.54     36.98 o
  -5   0  20       71.15       82.76     22.05 o
  -4   0  20        8.10        3.40     17.95 o
  -3   0  20       75.83       99.94     23.52 o
  -2   0  20       12.12       22.88     13.28 o
  -1   0  20       64.00       71.43     15.41 o
   0   0  20      275.86      223.42     19.37 o
   1   0  20       30.87       29.42     26.50 o
   2   0  20        0.37        3.88     13.89 o
   3   0  20       44.74       43.31     15.93 o
   4   0  20       11.03       -4.31     18.89 o
   5   0  20       36.96       17.44     21.83 o
   6   0  20       15.95       47.17     25.78 o
   7   0  20        1.32       -6.83     28.92 o
   8   0  20       56.59       74.44     29.16 o
 -13   1  20        4.69       19.00     32.86 o
 -12   1  20       74.64       93.96     19.61 o
 -11   1  20       10.74       36.79     18.11 o
 -10   1  20        1.34        4.46     20.40 o
  -9   1  20       50.39       60.71     16.67 o
  -8   1  20       41.56       56.48     15.94 o
  -7   1  20        9.51        0.65     14.22 o
  -6   1  20       25.81       23.83     14.99 o
  -5   1  20       51.58       61.07     15.51 o
  -4   1  20       18.02       34.91     25.33 o
  -3   1  20       51.72       54.89     12.35 o
  -2   1  20        0.70       -0.72     11.11 o
  -1   1  20       30.01       31.22      9.88 o
   0   1  20        7.78        2.29      9.64 o
   1   1  20       83.08       87.68      9.25 o
   2   1  20        2.81        2.97      8.29 o
   3   1  20       16.83       33.76      9.55 o
   4   1  20        7.66       13.38     12.43 o
   5   1  20        0.01       12.58     14.57 o
   6   1  20       12.87       23.84     14.31 o
   7   1  20        0.11       -7.53     16.83 o
   8   1  20       30.05       36.39     18.57 o
 -12   2  20       40.81       30.77     29.56 o
 -11   2  20      104.69      137.15     19.61 o
 -10   2  20        1.07      -13.59     16.52 o
  -9   2  20       44.66       45.66     15.12 o
  -8   2  20       19.24       15.31     15.77 o
  -7   2  20       21.76       38.05     16.50 o
  -6   2  20       91.51       78.58     16.84 o
  -5   2  20       11.37       18.05     14.99 o
  -4   2  20      146.61      188.47     18.70 o
  -3   2  20        3.11       20.89     12.32 o
  -2   2  20       71.74       63.77     12.81 o
  -1   2  20       21.95       29.22      9.37 o
   0   2  20        1.41        4.76      7.96 o
   1   2  20       14.46       18.01      8.97 o
   2   2  20       82.58       68.64     13.06 o
   3   2  20      119.62      116.15     17.71 o
   4   2  20       31.97       25.74     28.17 o
   5   2  20        2.77        5.00     16.01 o
   6   2  20        0.01        9.02     18.79 o
   7   2  20        3.67        2.68     29.40 o
   8   2  20        2.50       12.65     24.90 o
 -12   3  20       10.16       56.11     34.40 o
 -11   3  20       39.21       41.71     29.35 o
 -10   3  20        5.46       24.32     18.67 o
  -9   3  20       32.29       76.36     16.96 o
  -8   3  20       28.68       44.41     15.67 o
  -7   3  20      149.26      174.36     19.35 o
  -6   3  20       12.30       18.73     15.20 o
  -5   3  20        1.71       20.65     16.09 o
  -4   3  20       92.65      150.50     21.65 o
  -3   3  20        2.13        4.86     11.86 o
  -2   3  20        6.27       11.49     12.49 o
  -1   3  20        0.11       -3.73     14.95 o
   0   3  20       19.05       15.66     11.60 o
   1   3  20       23.34       30.19     13.95 o
   2   3  20        0.72        8.70     16.26 o
   3   3  20        3.76       -5.13     16.46 o
   4   3  20        5.03        4.01     17.38 o
   5   3  20       15.39       22.75     19.90 o
   6   3  20        9.23       20.15     30.34 o
   7   3  20       22.02       56.34     23.93 o
 -10   4  20        1.50       -0.65     32.66 o
  -9   4  20        7.93       -2.07     23.40 o
  -8   4  20        7.65        6.89     18.76 o
  -7   4  20        3.57        4.22     17.61 o
  -6   4  20       59.05       67.49     19.25 o
  -5   4  20        8.94        0.79     16.07 o
  -4   4  20        1.27        7.60     20.80 o
  -3   4  20        0.90       14.17     16.52 o
  -2   4  20        5.28       29.29     15.68 o
  -1   4  20       53.82       64.72     16.42 o
   0   4  20       56.33       84.88     17.73 o
   1   4  20       10.98       15.71     17.23 o
   2   4  20       47.12       47.51     18.63 o
   3   4  20        3.22       -7.92     19.51 o
   4   4  20        0.01      -10.24     18.15 o
   5   4  20       19.24       21.68     18.18 o
  -5   5  20        2.80        7.80     25.22 o
  -4   5  20       19.20       -2.92     24.85 o
  -3   5  20        8.84       10.65     23.85 o
  -2   5  20       20.94       36.81     26.27 o
  -1   5  20       19.24        6.22     31.31 o
   0   5  20       18.93       62.08     31.83 o
   1   5  20       54.86       50.51     21.09 o
   2   5  20        0.06       -4.30     17.31 o
   3   5  20       30.44       19.66     32.62 o
  -5   6  20        8.00        1.18     36.72 o
  -4   6  20       16.67        4.59     23.69 o
 -12   1  21        0.21       16.81     32.06 o
 -11   1  21       41.71       28.19     23.99 o
 -10   1  21        2.97       14.53     17.68 o
  -9   1  21        9.35       10.56     23.58 o
  -8   1  21        6.16       15.13     16.98 o
  -7   1  21       27.87       50.19     16.78 o
  -6   1  21        4.23       -8.54     15.90 o
  -5   1  21        1.64       11.33     15.98 o
  -4   1  21      101.46      108.92     17.78 o
  -3   1  21        9.46       22.30     12.23 o
  -2   1  21        1.60       20.11     12.35 o
  -1   1  21        8.05       12.03     10.76 o
   0   1  21        6.81        3.37      9.79 o
   1   1  21        0.86        7.91     10.49 o
   2   1  21       67.37       71.73     13.44 o
   3   1  21       33.21       48.84     17.23 o
   4   1  21        6.65       -1.91     16.96 o
   5   1  21        3.63        8.42     17.49 o
   6   1  21       13.57       17.54     21.07 o
   7   1  21        0.22       26.17     30.38 o
 -11   2  21        0.48        1.17     20.71 o
 -10   2  21       75.09       92.03     18.51 o
  -9   2  21        9.47       13.52     17.40 o
  -8   2  21        6.92        8.44     15.40 o
  -7   2  21      184.59      228.14     20.92 o
  -6   2  21      131.46      148.17     23.23 o
  -5   2  21        0.64       10.98     14.64 o
  -4   2  21       13.73        6.95     14.34 o
  -3   2  21        0.11       15.00     12.00 o
  -2   2  21        0.67       -1.43     12.94 o
  -1   2  21        4.83       11.75     10.30 o
   0   2  21        1.29       -1.65     10.29 o
   1   2  21        0.48        6.44     11.32 o
   2   2  21        1.15        8.47     15.79 o
   3   2  21       12.53       40.41     16.32 o
   4   2  21       18.96        9.43     18.00 o
   5   2  21       31.06       62.47     18.66 o
   7   2  21        7.94       11.35     32.05 o
 -11   3  21        1.37       21.57     32.38 o
 -10   3  21       28.41       25.16     20.05 o
  -9   3  21      181.12      214.18     22.24 o
  -8   3  21        9.17       36.51     17.81 o
  -7   3  21       55.35       65.23     18.94 o
  -6   3  21       31.24       22.44     16.34 o
  -5   3  21       57.33       44.69     16.70 o
  -4   3  21        1.07       -0.48     16.45 o
  -3   3  21       42.47       25.63     13.28 o
  -2   3  21       19.19       23.44     13.09 o
  -1   3  21       41.43       30.83     12.67 o
   0   3  21       31.58       37.85     11.89 o
   1   3  21        1.21       11.23     16.76 o
   2   3  21       79.61       91.86     22.86 o
   3   3  21       17.66       17.02     18.50 o
   4   3  21       29.32       30.44     19.03 o
   5   3  21       37.81       51.88     20.82 o
   6   3  21        3.82       41.27     31.74 o
  -9   4  21       40.48       80.73     32.23 o
  -8   4  21       39.55       45.27     20.09 o
  -7   4  21        3.29       -2.45     18.68 o
  -6   4  21        4.41        5.60     17.71 o
  -5   4  21       29.98       62.24     24.25 o
  -4   4  21        1.04       28.67     25.34 o
  -3   4  21        1.82       13.34     17.62 o
  -2   4  21       10.93       25.12     16.75 o
  -1   4  21       51.60       61.99     29.02 o
   0   4  21       11.08       26.99     19.37 o
   1   4  21        2.57       11.81     17.33 o
   2   4  21        3.55        8.00     17.32 o
   3   4  21       36.51       25.42     20.13 o
   4   4  21        0.90       27.11     30.21 o
  -6   5  21        7.07       -8.24     31.17 o
  -5   5  21        0.76      -17.76     28.39 o
  -4   5  21        0.88       39.46     27.36 o
  -3   5  21       26.39        6.38     28.01 o
  -2   5  21       47.88       76.07     31.27 o
  -1   5  21        2.52       22.30     29.76 o
   0   5  21       27.77       20.91     21.28 o
   1   5  21        6.49        5.53     22.96 o
   2   5  21        0.61       14.73     33.24 o
 -11   0  22       19.00       54.19     27.45 o
 -10   0  22       93.15      150.75     27.62 o
  -9   0  22        1.76       16.30     25.88 o
  -8   0  22        9.61       40.25     25.57 o
  -7   0  22        0.93       15.77     23.50 o
  -6   0  22       46.74       43.56     23.04 o
  -5   0  22       38.99       47.55     25.26 o
  -4   0  22        0.22        0.94     22.25 o
  -3   0  22        3.75      -19.41     20.70 o
  -2   0  22        4.32        9.17     15.22 o
  -1   0  22       35.67       38.84     15.28 o
   0   0  22        1.90        3.05     15.97 o
   1   0  22        5.01       27.60     15.84 o
   2   0  22        4.22        0.00     15.26 o
   3   0  22        0.60       14.54     26.50 o
   4   0  22        7.51       -3.02     26.83 o
   5   0  22        8.80       40.94     24.95 o
   6   0  22        0.00        1.25     30.31 o
   7   0  22        0.50       -1.98     32.50 o
 -11   1  22       60.90       60.44     30.53 o
 -10   1  22       26.96       17.96     22.93 o
  -9   1  22       34.63       32.42     18.43 o
  -8   1  22       67.04      104.07     27.49 o
  -7   1  22        1.77        2.62     15.84 o
  -6   1  22        0.03        0.82     16.02 o
  -5   1  22       32.70       58.74     16.04 o
  -4   1  22      292.52      340.13     23.67 o
  -3   1  22       24.12       25.57     14.97 o
  -2   1  22       36.67       41.12     13.01 o
  -1   1  22       13.23       22.42     10.92 o
   0   1  22       21.14       39.32     11.80 o
   1   1  22        6.36        8.26     10.85 o
   2   1  22       25.06       10.51     12.59 o
   3   1  22        5.23        0.47     18.61 o
   4   1  22        0.09       -3.02     18.99 o
   5   1  22       20.07       -1.67     19.55 o
   6   1  22        0.82       12.50     26.87 o
 -10   2  22       54.72       93.21     39.35 o
  -9   2  22      111.58      128.05     19.95 o
  -8   2  22        6.95       21.12     17.02 o
  -7   2  22        1.28        9.96     15.76 o
  -6   2  22        0.28      -15.79     17.54 o
  -5   2  22       36.38       50.24     17.39 o
  -4   2  22       20.93       14.09     19.91 o
  -3   2  22       30.64       39.58     14.01 o
  -2   2  22      111.73      147.03     16.01 o
  -1   2  22        4.23        2.53     13.10 o
   0   2  22        0.59        2.55     12.85 o
   1   2  22       13.50       15.39     16.43 o
   2   2  22       10.98       17.70     23.94 o
   3   2  22       32.69       42.25     26.84 o
   4   2  22        4.04        4.28     30.02 o
   5   2  22       15.86       27.35     30.74 o
  -9   3  22        0.27       33.59     20.40 o
  -8   3  22        0.57       20.00     18.93 o
  -7   3  22       80.51       81.88     28.68 o
  -6   3  22       38.42       16.42     17.45 o
  -5   3  22       12.82        3.80     17.41 o
  -4   3  22       23.16       39.38     16.48 o
  -3   3  22        3.78        9.26     14.77 o
  -2   3  22        1.78       -1.64     28.29 o
  -1   3  22        1.52        0.73     12.99 o
   0   3  22        0.01       -7.27     19.78 o
   1   3  22       64.71       78.00     17.77 o
   2   3  22        3.86       23.10     17.79 o
   3   3  22        1.49       -3.83     19.24 o
   4   3  22       24.72       51.85     21.90 o
   5   3  22        7.01        4.83     32.38 o
  -7   4  22        0.36        5.47     21.70 o
  -6   4  22       12.20       -5.90     20.99 o
  -5   4  22       50.99       68.28     27.49 o
  -4   4  22        2.11       -1.13     26.17 o
  -3   4  22        3.52       -6.91     19.63 o
  -2   4  22       22.85       17.07     18.60 o
  -1   4  22        3.46       15.56     18.66 o
   0   4  22        2.44        9.76     19.94 o
   1   4  22       15.60       17.05     21.18 o
   2   4  22       30.93       24.48     21.46 o
   3   4  22        0.08      -10.14     31.31 o
  -5   5  22        0.39        2.86     31.85 o
  -4   5  22       20.36       32.36     32.53 o
   0   5  22       12.89       24.36     34.59 o
 -10   1  23        5.62        1.69     21.25 o
  -9   1  23        3.82       32.45     20.15 o
  -8   1  23        7.93       11.24     19.82 o
  -7   1  23        3.06       -3.72     18.27 o
  -6   1  23        0.03      -15.69     15.69 o
  -5   1  23       28.43       60.43     17.59 o
  -4   1  23       62.21       85.13     18.45 o
  -3   1  23       27.86       26.52     15.93 o
  -2   1  23       30.64       35.81     12.90 o
  -1   1  23        0.86        3.85     10.81 o
   0   1  23        1.60       17.60     10.95 o
   1   1  23        7.77       15.70     11.94 o
   2   1  23        6.66        4.90     18.22 o
   3   1  23        0.09       32.52     19.54 o
   4   1  23        4.69       32.55     30.90 o
   5   1  23        3.07       18.50     33.20 o
  -9   2  23       20.23       60.70     21.05 o
  -8   2  23        3.64       15.51     26.56 o
  -7   2  23      138.77      143.30     21.33 o
  -6   2  23       14.26       15.39     17.24 o
  -5   2  23        1.31       36.03     17.55 o
  -4   2  23        0.86        0.42     24.91 o
  -3   2  23        2.97       20.38     13.91 o
  -2   2  23       15.49       24.18     14.22 o
  -1   2  23       16.88       34.78     14.22 o
   0   2  23        1.91       21.09     17.35 o
   1   2  23       16.18       14.68     23.74 o
   2   2  23       13.07       18.34     24.67 o
   3   2  23       15.15       17.05     27.22 o
   4   2  23       40.73       87.87     34.00 o
  -8   3  23      123.19      182.51     24.22 o
  -7   3  23       66.52      155.47     46.63 o
  -6   3  23        0.99        0.32     19.28 o
  -5   3  23       35.11       65.57     19.35 o
  -4   3  23       51.74       81.77     19.08 o
  -3   3  23       12.72       15.89     15.83 o
  -2   3  23        4.87        6.27     17.35 o
  -1   3  23        0.01        1.42     34.61 o
   0   3  23        1.00       44.34     29.21 o
   1   3  23        9.41       31.22     32.99 o
   2   3  23        0.09       12.71     31.13 o
   3   3  23        1.85       -0.70     27.04 o
  -6   4  23        6.73       24.32     31.97 o
  -5   4  23       12.40       36.57     28.75 o
  -4   4  23       42.26       69.81     28.84 o
  -3   4  23        4.37       -8.61     29.76 o
  -2   4  23        0.16       13.76     29.92 o
  -1   4  23        4.33       21.36     30.65 o
   0   4  23       26.65       33.43     19.81 o
   1   4  23        0.03       22.94     33.25 o
   2   4  23       22.83       43.90     34.21 o
  -9   0  24       27.85       10.23     27.09 o
  -8   0  24       39.01       15.35     25.92 o
  -7   0  24       17.60       18.74     24.55 o
  -6   0  24       34.19       26.98     26.06 o
  -5   0  24        0.95       -0.14     23.23 o
  -4   0  24        6.23      -13.22     23.74 o
  -3   0  24       35.74       36.86     24.24 o
  -2   0  24      216.69      322.81     35.37 o
  -1   0  24        0.72      -12.18     16.68 o
   0   0  24       49.69       50.74     17.91 o
   1   0  24        7.43       -2.65     18.17 o
   2   0  24       19.06       15.27     18.53 o
   3   0  24        0.25        5.37     26.28 o
   4   0  24        0.62       -6.12     30.63 o
   5   0  24        0.55        9.21     34.13 o
  -8   1  24       67.06       94.53     19.69 o
  -7   1  24       44.47       56.99     19.08 o
  -6   1  24        1.30       -1.75     17.75 o
  -5   1  24       34.71       66.45     20.54 o
  -4   1  24        0.10        3.70     16.52 o
  -3   1  24        2.28       11.28     17.81 o
  -2   1  24        0.00       20.84     14.20 o
  -1   1  24        2.49       -2.03     14.40 o
   0   1  24       13.24       17.75     12.43 o
   1   1  24        8.33       17.17     15.47 o
   2   1  24        0.31       -9.40     19.51 o
   3   1  24        5.19       29.43     31.58 o
   4   1  24        0.49       -6.28     30.69 o
  -8   2  24        2.62       16.35     22.77 o
  -7   2  24       23.60       40.29     20.33 o
  -6   2  24       48.71       80.38     19.01 o
  -5   2  24       30.34       40.95     18.30 o
  -4   2  24       10.03       26.36     17.94 o
  -3   2  24        3.79       -2.15     17.39 o
  -2   2  24       91.52      115.94     16.56 o
  -1   2  24       20.69       23.87     15.57 o
   0   2  24        2.35        5.02     18.12 o
   1   2  24        0.12        6.92     29.90 o
   2   2  24        1.12        5.58     29.06 o
   3   2  24       35.09       67.75     28.29 o
  -6   3  24        0.75       24.25     20.74 o
  -5   3  24       14.78       -1.82     21.06 o
  -4   3  24        3.02        8.72     19.73 o
  -3   3  24       10.63       17.70     20.39 o
  -2   3  24        0.86        0.42     17.94 o
  -1   3  24       11.12       -2.10     32.57 o
   0   3  24       30.45       44.14     28.22 o
   1   3  24        0.03       -9.95     27.70 o
  -4   4  24        0.78      -25.68     33.52 o
  -3   4  24        3.61       24.84     33.68 o
  -7   1  25        0.59        8.98     21.51 o
  -6   1  25       12.77       29.01     18.47 o
  -5   1  25       60.06       90.82     19.66 o
  -4   1  25        1.74       37.78     17.79 o
  -3   1  25       10.17       22.35     18.80 o
  -2   1  25        7.56       15.43     15.40 o
  -1   1  25        8.37      -18.12     18.12 o
   0   1  25        0.90       -4.56     16.52 o
   1   1  25        0.83       19.18     27.68 o
   2   1  25        2.34      -13.43     29.55 o
  -6   2  25       43.81       49.86     21.69 o
  -5   2  25       82.51      118.80     21.27 o
  -4   2  25        2.08       23.95     19.61 o
  -3   2  25        0.51        0.65     18.94 o
  -2   2  25       18.52       39.79     17.05 o
  -1   2  25        1.00        4.89     16.80 o
   0   2  25        0.03        2.82     32.67 o
   1   2  25        2.81      -33.17     33.22 o
  -5   3  25       11.72       27.59     33.06 o
  -4   3  25       11.97       -5.84     31.97 o
  -3   3  25        1.57       -3.06     30.94 o
  -2   3  25        2.38       21.14     31.44 o
  -5   0  26       85.43      128.52     28.13 o
  -4   0  26        0.74      -10.69     27.01 o
  -3   0  26       98.19       93.05     31.47 o
  -2   0  26       10.23       -1.36     27.58 o
  -1   0  26       25.51       16.81     22.38 o
   0   0  26        1.49       30.34     31.08 o
   1   0  26        3.47       23.68     22.82 o
   2   0  26       28.36       18.18     33.33 o
  -5   1  26       25.44       61.11     29.11 o
  -4   1  26       24.95       35.52     20.47 o
  -3   1  26       40.98       64.71     32.52 o
  -2   1  26        2.56       16.09     21.61 o
  -1   1  26        0.30        4.25     18.10 o
   0   1  26       74.09       76.73     17.79 o
  -4   2  26       15.27        1.12     32.33 o
  -3   2  26        0.21       -3.95     30.61 o
  -2   2  26        0.56       13.23     31.55 o
  -1   2  26        0.00       -7.93     31.02 o
  -2   1  27        0.71        6.36     34.37 o
  -1   1  27       20.96       39.75     35.30 o
 
